# Supplementary material for: Inference of synergy/antagonism between anticancer drugs from the pooled analysis of clinical trials
Source: BMC Med Res Methodol. 2013 Jun 12;13:77. doi: 10.1186/1471-2288-13-77 (PMC3694030; doi:10.1186/1471-2288-13-77)
Supplement: Additional file 1 — Dataset of clinical trials analyzed in this work. [file 1471-2288-13-77-S1.xls]

## Sheet: raw data
Index	PMID	Site	Stage	Sub-type	Previous treatment	Age group	Notes	Number of patients	ORR	No treatments	Treatment list
1	20439197	Lung cancer	Advanced	Non small cell				69	17	3	Cetuximab	Docetaxel	Gemcitabine
2	20424444	Gastric cancer	Advanced					48	51.1	3	Epirubicin	Oxaliplatin	Capecitabine
3	20423913	Lymphoma		Hodgkin's				30	63	4	SGN-30	Gemcitabine	Vinorelbine	Doxorubicin
4	20421819	Lung cancer	Advanced	Non small cell				72	26	2	Pemetrexed	Gemcitabine
5	20401614	Lung cancer	Advanced	Squamous cell				13	62	2	Nedaplatin	Gemcitabine
6	20378504	Colorectal cancer	Metastatic					82	44.8	4	Leucovorin	5-fluorouracil	Oxaliplatin	Cetuximab
7	20368434	AML						53	64	1	Decitabine
8	20357440	Gastric cancer	Advanced					50	42	2	Capecitabine	Oxaliplatin
9	20306116	Colorectal cancer	Metastatic					48	19	1	S-1
10	20179242	Renal cancer	Metastatic					87	13	1	Ixabepilone
11	20160718	Liver cancer	Advanced:Metastatic					45	9	2	Bevacizumab	Capecitabine
12	20159815	Lung cancer	Advanced	Non squamous and non small cell				24	58	4	Dulanermin	Paclitaxel	Carboplatin	Bevacizumab
13	20153912	Lung cancer	Advanced	Non small cell				37	27	2	Gemcitabine	S-1
14	20142598	Waldenstrom macroglobulinemia	Relapsed:Refractory					51	70	1	Everolimus
15	20138389	Lung cancer	Relapsed	Small cell	Irinotecan:Platinum			27	22	1	Belotecan
16	20091835	Breast cancer	Metastatic		Anthracycline:Taxanes			91	10	3	Ftorafur	5-fluorouracil	Leucovorin
17	20082454	Lung cancer	Recurrent:Refractory	Small cell	Chemotherapy			55	21	2	Irinotecan	Paclitaxel
18	20075714	Pancreatic cancer	Advanced					39	43.6	2	Gemcitabine	Ultrasound
19	20069422	Lung cancer	Advanced:Metastatic	Non small cell				38	18.4	2	S-1	Docetaxel
20	20068103	Lymphoma		Non-Hodgkin's	Previously treated			77	45	1	Bortezomib
21	20055981	Ovarian cancer	Recurrent		Platinum			93	58	2	Carboplatin	Doxorubicin
22	20055981	Ovarian cancer	Recurrent		Platinum			96	51	2	Carboplatin	Paclitaxel
23	20055660	CLL	Relapsed:Refractory					NA	38	1	Lenalidomide
24	20053476	Lung cancer	Resistant:Relapsed	Non small cell	Doxetacel:Carboplatin			18	15.6	1	Paclitaxel
25	20053476	Lung cancer	Resistant:Relapsed	Non small cell				14	28	2	Docetaxel	Carboplatin
26	20047126	Gastric cancer	Advanced:Recurrent					40	17.5	2	Doxifluridine	Docetaxel
27	20038734	Breast cancer	Metastatic	Her2+				112	72.7	2	Trastuzumab	Docetaxel
28	20038734	Breast cancer	Metastatic	Her2+				113	70.5	3	Trastuzumab	Docetaxel	Capecitabine
29	20026803	AML				Elderly		55	25	1	Decitabine
30	20026800	AML				Elderly		87	32	1	Laromustine
31	20016228	Gastric cancer	Advanced		Chemotherapy			NA	3.8	1	Paclitaxel
32	20004617	Melanoma	Advanced		Treated			72	11.1	1	Ipilimumab
33	20001242	Multiple myeloma						56	86	2	Bortezomib	Dexamethasone
34	19968498	Pancreatic cancer	Advanced					56	6.7	1	Paclitaxel
35	19955931	Ovarian cancer	Recurrent		Platinum			39	48.7	2	Gemcitabine	Vinorelbine
36	19950789	Colorectal cancer	Metastatic					112	50	3	Leucovorin	5-fluorouracil	Oxaliplatin
37	19940004	Breast cancer	Metastatic		Anthracycline			76	55.2	2	Capecitabine	Gemcitabine
38	19935387	Lung cancer	Advanced	Small cell				26	62	2	Topotecan	Carboplatin
39	19933079	Breast cancer	Metastatic		Chemotherapy			36	27	2	Docetaxel	Imatinib
40	19920821	Colorectal cancer	Metastatic					36	55.6	2	Irinotecan	S-1
41	19916742	Lung cancer	Advanced	Non small cell				NA	9	2	Carboplatin	Cetuximab
42	19914959	Lung cancer	Advanced	Non small cell		Elderly		43	18.6	1	Vinorelbine
43	19910076	Lung cancer	Advanced	Non small cell				42	68	2	Cisplatin	Vinorelbine
44	19910076	Lung cancer	Advanced	Non small cell				42	57	2	Cisplatin	Docetaxel
45	19884534	Melanoma	Metastatic					50	26	1	G-CSF
46	19863336	CLL						85	55	2	Fludarabine	Alemtuzumab
47	19854722	Breast cancer	II:III					74	91.5	5	Capecitabine	Docetaxel	5-fluorouracil	Epirubicin	Cyclophosphamide
48	19846986	Brain tumor	Refractory	Glioma	Temozolomide			24	29.4	2	Cisplatin	Temozolomide
49	19843887	CLL	Relapsed:Refractory		Treated			31	65	4	Lumiliximab	Fludarabine	Cyclophosphamide	Rituximab
50	19826128	Lymphoma		T-cell	Treated			71	34	1	Romidepsin
51	19825887	Lung cancer		Small cell		Elderly		36	89	2	Amrubicin	Carboplatin
52	19815651	Lung cancer	Advanced	Non small cell		Elderly		82	55	2	Paclitaxel	Carboplatin
53	19809436	Thymoma	Advanced					30	59	4	Cisplatin	Vincristine	Doxorubicin	Etoposide
54	19806786	Pancreatic cancer	Advanced					33	31.3	2	Gemcitabine	Irinotecan
55	19805674	Leukemia:Lymphoma		T-cell				24	54	2	Alemtuzumab	Pentostatin
56	19805668	Lymphoma		T-cell				33	81	5	Radiation	Dexamethasone	Etoposide	Ifosfamide	Carboplatin
57	19787234	Lung cancer	Advanced	Non small cell				23	78.3	3	Radiation	Cisplatin	Vinorelbine
58	19786850	Carcinoma						45	65.1	2	Docetaxel	Cisplatin
59	19786849	Lung cancer	Advanced	Non small cell				16	43.8	3	Paclitaxel	Irinotecan	Gefitinib
60	19783552	Lung cancer	Advanced	Non small cell				45	37.8	2	Gemcitabine	Cisplatin
61	19782419	Lymphoma	I:II	T-cell				38	57.9	4	Cyclophosphamide	Epirubicin	Vincristine	Radiation
62	19782419	Lymphoma	I:II	T-cell				37	62.2	5	Cyclophosphamide	Epirubicin	Vincristine	Radiation	Semustine
63	19776022	Breast cancer	Metastatic		Anthracycline:Taxanes			62	8.1	1	Gemcitabine
64	19773270	Colorectal cancer	Metastatic				Liver only	48	56.3	2	Irinotecan	Capecitabine
65	19770386	Lymphoma	Relapsed:Refractory	B-cell				41	49	2	Bortezomib	Rituximab
66	19770386	Lymphoma	Relapsed:Refractory	B-cell				40	43	2	Bortezomib	Rituximab
67	19767089	Lymphoma		CNS			High dose	9	69	1	Methotrexate
68	19767089	Lymphoma		CNS			High dose	9	40	2	Cytarabine	Methotrexate
69	19745719	Gastric cancer	Advanced					49	65.3	3	5-fluorouracil	Cisplatin	Mitomycin C
70	19741725	AML	Relapsed:Refractory					25	64	3	Clofarabine	Etoposide	Cyclophosphamide
71	19738605	Colorectal cancer	Metastatic					53	66	2	Capecitabine	Irinotecan
72	19738129	Multiple myeloma						40	85	3	Bortezomib	Doxorubicin	Dexamethasone
73	19729976	Colorectal cancer	Advanced					40	62.5	2	S-1	Irinotecan
74	19728370	Melanoma	Metastatic		Dacarbazine:Temozolomide:Interleukin-2:alpha-interferon			109	5.5	1	Lenalidomide
75	19728370	Melanoma	Metastatic		Dacarbazine:Temozolomide:Interleukin-2:alpha-interferon			40	3.4	1	Lenalidomide
76	19727815	Breast cancer	Metastatic		Anthracycline:Taxanes			51	27.5	3	Vinorelbine	5-fluorouracil	Leucovorin
77	19727730	Gastric cancer	Advanced			Elderly		33	21.1	1	S-1
78	19723113	Ovarian cancer	Recurrent	Epithelial				26	69.2	2	CKD-602	Cisplatin
79	19707761	Biliary tract cancer						35	34.3	2	Gemcitabine	S-1
80	19692766	Squamous cell carcinoma	Recurrent:Unresectable	Head:Neck				22	22.7	2	Docetaxel	Cisplatin
81	19690855	Ovarian cancer	Resistant:Refractory		Platinum			31	25	1	Interleukin-2
82	19684042	Renal cancer	Metastatic					43	37.2	2	Meloxicam	alpha-interferon
83	19672998	Lymphoma		Mucosa-associated lymphoid tissue				22	100	2	Rituximab	Fludarabine
84	19672628	Breast cancer	Metastatic		Anthracycline:Taxanes			39	53.9	2	Vinorelbine	Capecitabine
85	19668080	Lung cancer	Advanced	Non small cell				26	53.8	3	Gemcitabine	Cisplatin	Para-toluenesulfonamide
86	19661184	Cervical cancer	II:III					60	88	2	Radiation	Capecitabine
87	19652067	Lymphoma	Relapsed:Refractory	B-cell				24	54	1	Pralatrexate
88	19652067	Lymphoma	Relapsed:Refractory	T-cell				24	10	1	Pralatrexate
89	19641526	CLL	Refractory		Alkylators:Fludarabine			49	53	1	Alemtuzumab
90	19622464	Lung cancer	Advanced	Non small cell				15	50	2	Docetaxel	Oxaliplatin
91	19622094	Multiple myeloma						49	90	2	Bortezomib	Dexamethasone
92	19605504	Gastric cancer	Metastatic					58	42	2	Capecitabine	Cisplatin
93	19605504	Gastric cancer	Metastatic					60	37.7	2	Capecitabine	Irinotecan
94	19605503	Gastric cancer	Metastatic					40	56	2	Paclitaxel	S-1
95	19597025	CLL	Refractory		Fludarabine			109	34	1	Alemtuzumab
96	19594547	Lymphoma	Relapsed	Non-Hodgkin's				41	76	2	Fludarabine	Rituximab
97	19593615	Lung cancer	Limited disease	Small cell				29	93	3	Irinotecan	Cisplatin	Radiation
98	19579024	Oral cancer	Advanced					30	33.3	2	Docetaxel	Nedaplatin
99	19578850	Pancreatic cancer	Advanced:Metastatic:Recurrent					38	32	2	Gemcitabine	S-1
100	19556809	Gastric cancer	Advanced:Recurrent					35	40	2	Docetaxel	S-1
101	19549707	Squamous cell carcinoma	Metastatic	Esophagus				32	13	2	Cisplatin	5-fluorouracil
102	19549707	Squamous cell carcinoma	Metastatic	Esophagus				30	19	3	Cetuximab	Cisplatin	5-fluorouracil
103	19546818	Lung cancer	Advanced	Non small cell			prolonged low dose	124	46.8	2	Gemcitabine	Cisplatin
104	19536846	Lymphoma	Relapsed	Non-Hodgkin's				14	31	2	Bryostatin	Vincristine
105	19509000	Esophageal cancer	Advanced					48	41.7	2	Paclitaxel	Nedaplatin
106	19493585	Lung cancer	Advanced	Non small cell				98	72	2	Docetaxel	Carboplatin
107	19493585	Lung cancer	Advanced	Non small cell				52	64.1	3	Docetaxel	Carboplatin	Zoledronic acid
108	19481290	Lung cancer	Advanced	Non small cell				42	52	3	Gemcitabine	Vinorelbine	Radiation
109	19470941	Breast cancer	Metastatic				150 mg/m^2	75	49	1	Abraxane
110	19470941	Breast cancer	Metastatic				100 mg/m^2	75	45	1	Abraxane
111	19470941	Breast cancer	Metastatic					75	35	1	Docetaxel
112	19451710	Gastric cancer	Metastatic:Recurent					48	41.7	2	Oxaliplatin	5-fluorouracil
113	19451430	Endometrial cancer	Persistent:Recurrent		Paclitaxel:Doxetacel			52	12	1	Ixabepilone
114	19448415	Gastric cancer	Advanced					52	46.15	2	Epirubicin	5-fluorouracil
115	19443395	Lung cancer	Advanced	Non small cell				47	53.2	2	Nedaplatin	Paclitaxel
116	19436300	Colorectal cancer	Metastatic					36	67	3	Oxaliplatin	Irinotecan	Capecitabine
117	19433960	Lung cancer	Advanced	Non small cell				39	56.4	3	Gemcitabine	Vinorelbine	Cisplatin
118	19432900	Lymphoma	Relapsed	B-cell	Rituximab			18	50	1	Cladribine
119	19399582	Multiple myeloma	Relapsed:Refractory					42	35.3	1	Thalidomide
120	19396017	Head and neck cancer	Recurrent:Metastatic					27	25.9	2	Carboplatin	Paclitaxel
121	19377885	Lung cancer	Advanced		Platinum			50	12.5	1	S-1
122	19373657	CLL	Relapsed					28	11	1	Thalidomide
123	19366444	Colorectal cancer	Metastatic	EGFR+				52	48	4	Cetuximab	Irinotecan	5-fluorouracil	Leucovorin
124	19366055	Gastric cancer	Advanced					12	58	3	Capecitabine	Oxaliplatin	Irinotecan
125	19349550	Breast cancer	Metastatic		Anthracycline:Taxanes			103	11.5	1	Eribulin mesylate
126	19347980	Lung cancer	Advanced	Non small cell		Elderly		48	39.6	2	Docetaxel	Cisplatin
127	19347738	CLL						118	65	2	G-CSF	Rituximab
128	19344412	Lymphoma		Marginal zone lymphomas:Mucosa associated lymphoid tissue				26	85	2	Fludarabine	Rituximab
129	19342118	Lung cancer	Refractory	Small cell	Irinotecan			24	25	2	ACNU	Paclitaxel
130	19336742	Lymphoma		Marginal zone lymphomas				16	80	1	Bortezomib
131	19331212	Breast cancer	Advanced:Metastatic		Chemotherapy			69	44.9	1	Paclitaxel
132	19331203	Ovarian cancer	Resected					20	45	2	Docetaxel	Cisplatin
133	19329221	Lung cancer	Advanced				Schedule C	54	27.8	2	Cisplatin	Gemcitabine
134	19329221	Lung cancer	Advanced				Schedule A	54	24.1	2	Docetaxel	Gemcitabine
135	19329221	Lung cancer	Advanced				Schedule B	57	12.5	2	Docetaxel	Gemcitabine
136	19307958	Lung cancer	Advanced	Non small cell				43	11.6	2	Epirubicin	Docetaxel
137	19307014	Ovarian cancer	Recurrent	Epithelial	Chemotherapy			27	25	2	Topotecan	Docetaxel
138	19293797	Pancreatic cancer	Metastatic					64	33	3	Cetuximab	Gemcitabine	Oxaliplatin
139	19276291	Lung cancer	Advanced	Non small cell				17	42.9	4	Celecoxib	Paclitaxel	Carboplatin	Radiation
140	19270480	Lymphoma	Refractory:Relapsed	Non-Hodgkin's				20	50	4	Gemcitabine	Etoposide	Cisplatin	Dexamethasone
141	19269798	Urinary tract cancer	Advanced:Recurrent	Transitional cell				50	15	1	5-fluorouracil
142	19264768	Gastric cancer	Advanced					49	42.9	2	Paclitaxel	Cisplatin
143	19264351	Ovarian cancer	Recurrent		Platinum			59	56	3	G-CSF	rIFN-gamma1b	Carboplatin
144	19262411	Melanoma	Advanced					60	58.4	4	Fotemustine	Cisplatin	alpha-interferon	Interleukin-2
145	19262067	Breast cancer	Metastatic	Her2+				37	22	2	Trastuzumab	Doxorubicin
146	19247179	Gastric cancer	Advanced			Elderly		46	45.6	3	Oxaliplatin	5-fluorouracil	Leucovorin
147	19246950	Pancreatic cancer	Advanced		Gemcitabine			35	9	2	Capecitabine	Celecoxib
148	19246715	Head and neck cancer	Recurrent:Metastatic	Squamous cell				32	5.9	1	3-AP Triapine
149	19245430	Lymphoma	Relapsed:Refractory	Mantle cell				15	53	1	Lenalidomide
150	19243606	Pancreatic cancer	Unresectable					25	6	1	Kab 201
151	19240650	Lung cancer	Limited stage	Small cell				63	79	4	Paclitaxel	Etoposide	Cisplatin	Radiation
152	19224850	Lung cancer	Advanced	Non small cell	EGFR mutation			30	66	1	Gefitinib
153	19221753	Lung cancer	Advanced	Non small cell				18	27.7	2	Irinotecan	Oxaliplatin
154	19192662	Breast cancer	Metastatic				35 mg/m^2	36	19	1	Docetaxel
155	19192662	Breast cancer	Metastatic				100 mg/m^2	29	45	1	Docetaxel
156	19183191	Multiple myeloma	Relapsed					53	68	3	Bortezomib	Melphalan	Dexamethasone
157	19182205	Multiple myeloma	Relapsed:Refractory					69	73	3	Lenalidomide	Doxorubicin	Dexamethasone
158	19179900	Lung cancer	Advanced	Small cell				44	77	3	Carboplatin	Etoposide	Exisulind
159	19177020	Gastric cancer	Advanced					49	63.3	4	5-fluorouracil	Leucovorin	Oxaliplatin	Irinotecan
160	19171712	Head and neck cancer	Advanced	Squamous cell				31	81	3	Lapatinib	Radiation	Cisplatin
161	19169686	Colorectal cancer	Metastatic					49	46.9	4	Simvastatin	Irinotecan	5-fluorouracil	Leucovorin
162	19168670	Urinary tract cancer	Advanced					58	42.6	3	Cisplatin	Gemcitabine	Gefitinib
163	19167130	Lung cancer	Advanced:Metastatic	Non small cell				45	17.8	2	Pemetrexed	Gemcitabine
164	19164203	Small bowel and ampulla of Vater adenocarcinomas	Advanced					31	50	2	Capecitabine	Oxaliplatin
165	19155998	Lung cancer	Advanced			Elderly		30	46.7	2	Docetaxel	Carboplatin
166	19153122	Colorectal cancer	Metastatic					48	54	2	Oxaliplatin	S-1
167	19148531	Gastric cancer	Metastatic					30	46.2	4	Paclitaxel	Cisplatin	5-fluorouracil	Leucovorin
168	19139896	Lung cancer	Advanced	Small cell				54	34	2	Gemcitabine	Docetaxel
169	19139896	Lung cancer	Advanced	Small cell				54	40	2	Gemcitabine	Cisplatin
170	19139433	Liver cancer	Advanced					40	25	2	Bevacizumab	Erlotinib
171	19139178	Gastric cancer	Metastatic					39	54	3	Docetaxel	Cisplatin	Irinotecan
172	19135946	Multiple myeloma						32	78	4	Melphalan	Hematopoietic stem cell transplantation	Fludarabine	Cyclophosphamide
173	19123051	Gastric cancer	Metastatic		Platinum			26	34.6	2	Paclitaxel	Capecitabine
174	19118062	Brain tumor	Low grade	Glioma				44	20	1	Temozolomide
175	19118059	Breast cancer	Advanced	Her2+				69	98.1	3	Doxorubicin	Paclitaxel	Trastuzumab
176	19114683	Colorectal cancer	Metastatic					168	36	3	5-fluorouracil	Leucovorin	Oxaliplatin
177	19114683	Colorectal cancer	Metastatic					169	46	4	5-fluorouracil	Leucovorin	Oxaliplatin	Cetuximab
178	19104816	Breast cancer	Metastatic					51	50	2	Doxorubicin	Docetaxel
179	19091441	Brain tumor		Metastasis from non-small cell lung cancer				21	81	2	Radiation	Gefitinib
180	19074729	Lymphoma	Low grade	B-cell				18	94	1	Rituximab
181	19066894	Gastric cancer	Advanced					47	55.3	2	Docetaxel	Oxaliplatin
182	19059635	Ovarian cancer	Recurrent		Chemotherapy			47	45	2	Hypertermia	Carboplatin
183	19056143	Lung cancer	Advanced	Non small cell				22	86.4	3	S-1	Cisplatin	Radiation
184	19048253	Esophageal cancer	Metastatic					36	43.6	2	Nedaplatin	Paclitaxel
185	19041063	Multiple myeloma						48	85	4	Arsenic trioxide	Ascorbic acid	Melphalan	Hematopoietic stem cell transplantation
186	19039248	Ovarian cancer	Advanced					50	68	2	Carboplatin	Doxorubicin
187	19031950	Breast cancer	Metastatic		Anthracycline:Taxanes			35	12	3	Gefitinib	Gemcitabine	Vinorelbine
188	19031924	Lung cancer	Advanced	Non small cell				64	74.6	3	Paclitaxel	Carboplatin	Radiation
189	19029964	Multiple myeloma						40	83	2	Bortezomib	Melphalan
190	19001330	Ovarian cancer	Recurrent		Platinum			45	51.1	2	Carboplatin	Pemetrexed
191	18992959	Lung cancer	Recurrent:Advanced	Non small cell:EGFR mutation				48	63.2	1	Gefitinib
192	18978567	Lung cancer	Relapsed	Small cell				116	0.9	1	Pemetrexed
193	18973182	Lymphoma	Relapsed:Refractory	Mantle cell				29	93	5	Rituximab	Cyclophosphamide	Vincristine	Doxorubicin	Dexamethasone
194	18952557	Breast cancer	Recurrent					15	53.3	2	Carboplatin	Gemcitabine
195	18952556	Breast cancer	Metastatic	Her2-				37	34	2	Gemcitabine	Carboplatin
196	18952556	Breast cancer	Metastatic	Her2+				37	66	3	Gemcitabine	Carboplatin	Trastuzumab
197	18941748	Lung cancer	Advanced	Non small cell				40	55	2	Paclitaxel	Gemcitabine
198	18927230	Ovarian cancer			Platinum			74	21.9	1	Doxorubicin
199	18854562	Lung cancer		Small cell	Platinum			27	38	1	Amrubicin
200	18854562	Lung cancer		Small cell	Platinum			27	13	1	Topotecan
201	18845989	Colorectal cancer	Metastatic					54	59.3	4	5-fluorouracil	Leucovorin	Capecitabine	Oxaliplatin	Camptothecin
202	18839172	Lymphoma	Refractory:Relapsed	Non-Hodgkin's				27	63	4	Etoposide	Methylprednisolone	Cytarabine	Oxaliplatin
203	18829509	Breast cancer	Metastatic	Her2+				32	9	2	Trastuzumab	Gefitinib
204	18815728	Colorectal cancer	Metastatic					19	21.1	3	S-1	Irinotecan	Oxaliplatin
205	18794551	Breast cancer	Advanced			Postmenopausal		182	46	1	Exemestane
206	18794551	Breast cancer	Advanced			Postmenopausal		189	31	1	Tamoxifen
207	18794539	Breast cancer	Advanced					46	48	3	Cyclophosphamide	Capecitabine	Bevacizumab
208	18791821	Breast cancer	Metastatic	Her2+				45	61.4	2	Epirubicin	Trastuzumab
209	18787948	Breast cancer	II:III					205	77.6	2	Docetaxel	Doxorubicin
210	18769451	Myeloma	Relapsed:Refractory					62	66	4	Bortezomib	Melphalan	Dexamethasone	Thalidomide
211	18766005	Breast cancer	Advanced:Recurrent					26	53.8	2	Doxifluridine	Paclitaxel
212	18765312	Lymphoma	Advanced					37	75	1	Radiation
213	18764869	Lymphoma	Relapsed:Refractory	Non-Hodgkin's:B-cell				43	42	2	Oblimersen sodium	Rituximab
214	18759764	Myeloma	Relapsed:Refractory					38	96	3	Clarithromycin	Dexamethasone	Thalidomide
215	18758306	Lung cancer	Advanced	Non small cell				81	8	1	Erlotinib
216	18758304	Lung cancer		Non small cell	Previous treatment			30	24.1	2	Docetaxel	S-1
217	18751421	Pancreatic cancer	Unresectable					30	17	2	S-1	Cisplatin
218	18751414	Colorectal cancer	Advanced					52	38.5	2	Irinotecan	5-fluorouracil
219	18728662	Colorectal cancer	Metastatic					98	11	3	5-fluorouracil	Ftorafur	Leucovorin
220	18726098	Liver cancer	Inoperable					32	15.6	2	Oxaliplatin	Docetaxel
221	18720480	Melanoma	Metastatic					38	16	2	Temozolomide	Interleukin-2
222	18704636	Ovarian cancer	Recurrent		Chemotherapy			28	17.9	1	Gemcitabine
223	18698044	Lung cancer	Advanced	Non small cell				56	28.6	2	S-1	Irinotecan
224	18696011	Breast cancer	Metastatic	Her2+	First line			41	43.9	2	Vinorelbine	Trastuzumab
225	18691173	Lymphoma	Relapsed:Refractory	Non-Hodgkin's:Mantle cell	Chemotherapy			35	27	1	Ixabepilone
226	18690095	Gastric cancer	Advanced		First line			68	54.4	2	Capecitabine	Oxaliplatin
227	18690094	Gastric cancer						25	32	1	Capecitabine
228	18685565	Lung cancer	Advanced	Non small cell				37	8.1	1	Irinotecan
229	18683299	Lung cancer	Advanced	Non small cell	No previous chemotherapy	Elderly		51	17.6	1	Gemcitabine
230	18676056	Lung cancer	I:II:III	Non small cell				35	82.86	4	Radiation	Paclitaxel	Cisplatin	Ifosfamide
231	18668698	Lymphoid malignancies	Relapsed:Refractory					17	6	2	Arsenic trioxide	Ascorbic acid
232	18665167	Colorectal cancer	Advanced		Chemotherapy			40	22.5	2	Cetuximab	Irinotecan
233	18665164	Gastric cancer	Metastatic:Recurent:Unresectable		First line	Elderly		46	27.2	1	Capecitabine
234	18665164	Gastric cancer	Metastatic:Recurent:Unresectable		First line	Elderly		45	28.9	1	S-1
235	18650157	Breast cancer	Metastatic	Her2+				52	58	2	Vinorelbine	Trastuzumab
236	18648813	Lymphoma	Relapsed	Hodgkin's:Non-Hodgkin's	Previous treatment			37	17	1	9-aminocamptothecin
237	18645194	Multiple myeloma	Relapsed:Refractory					37	95	3	Bortezomib	Cyclophosphamide	Prednisone
238	18636202	Liver cancer	Advanced					35	14.2	2	Radiofrequency	Octreotide
239	18626004	Lymphoma	Relapsed:Indolent	Non-Hodgkin's:B-cell:Mantle cell				67	92	2	Bendamustine	Rituximab
240	18621625	Lung cancer		Non small cell	Second line			80	8	2	Topotecan	Docetaxel
241	18621613	Breast cancer	Metastatic	Her2-	First line			37	50	2	Docetaxel	Capecitabine
242	18621611	Breast cancer	Metastatic		Anthracycline:Taxanes			31	49	2	Capecitabine	Vinorelbine
243	18594320	Lung cancer	Advanced	Non small cell	Chemotherapy			34	5.6	1	DJ-927
244	18575742	Lung cancer	Advanced	Non small cell				42	43	2	Gemcitabine	Cisplatin
245	18571721	AML	Relapsed:Refractory					16	43.8	4	Cladribine	Cytarabine	G-CSF	Imatinib
246	18559612	Myeloid disorders		Systematic mastocytosis				67	33	1	Dasatinib
247	18544958	Gastric cancer	Metastatic:Unresectable					29	48.3	2	S-1	Paclitaxel
248	18544957	Colorectal cancer	Advanced		Irinotecan			67	24	2	Capecitabine	Oxaliplatin
249	18515981	Breast cancer	Metastatic		Chemotherapy			39	31	2	Gemcitabine	Carboplatin
250	18513824	Lung cancer	Advanced		First line			26	23.1	2	S-1	Cisplatin
251	20029469	Breast cancer	Metastatic					42	16.7	2	Methotrexate	Cyclophosphamide
252	18510174	Gastric cancer	Advanced		First line			55	47.9	3	Oxaliplatin	5-fluorouracil	Leucovorin
253	18509184	Lung cancer	Advanced	Non small cell:EGFR mutation	First line			106	50.9	1	Gefitinib
254	18505590	Gastric cancer	Advanced					73	43.8	3	5-fluorouracil	Leucovorin	Oxaliplatin
255	18505061	Breast cancer	Operable					53	67.9	1	Paclitaxel
256	18502128	Breast cancer	Metastatic		First line			23	83	2	Gemcitabine	Doxorubicin
257	18501081	Urinary tract cancer	Metastatic		Radiation:Cisplatin:Carboplatin			48	5	1	Irinotecan
258	18499296	Lung cancer	Advanced	Non small cell				44	43	3	Carboplatin	Paclitaxel	Meloxicam
259	18493232	Breast cancer	Recurrent:Metastatic		First line			71	39.1	2	Doxorubicin	Gemcitabine
260	18493158	Biliary tract cancer	Advanced					34	41	2	Oxaliplatin	Gemcitabine
261	18487565	Lung cancer	III	Non small cell				43	66.6	2	Carboplatin	Paclitaxel
262	18487565	Lung cancer	III	Non small cell				26	69.2	2	Carboplatin	Gemcitabine
263	18484647	Renal cancer	Advanced:Metastatic		Previous treatment			44	4.5	1	Talactoferrin
264	18481067	Gastric cancer	Recurrent					65	50	2	Docetaxel	S-1
265	18473121	Head and neck cancer	Advanced					52	84	3	Carboplatin	Paclitaxel	Radiation
266	18459175	Urinary tract cancer	Advanced					46	31.8	2	Pemetrexed	Gemcitabine
267	18458039	Breast cancer	Advanced:Metastatic	Her2+	First line			138	24	1	Lapatinib
268	18447714	Globlastoma	Recurrent	Multiforme:WT1/HLA-A*2402-positive				21	9.5	1	Wilms tumor 1 peptide
269	18427151	Lymphoma	Relapsed	Follicular				33	45	2	G-CSF	Rituximab
270	18425398	Liver cancer	Advanced					14	0	1	Transcatheter arterial chemoembolization
271	18425398	Liver cancer	Advanced					28	35.7	2	Transcatheter arterial chemoembolization	Ftorafur
272	18418220	Gastric cancer	Advanced		First line			35	34	2	Docetaxel	Oxaliplatin
273	18415100	Gastric cancer	Advanced:Recurrent		First line			30	40	3	Paclitaxel	5-fluorouracil	Leucovorin
274	18411418	CLL			First line			300	95	3	Fludarabine	Cyclophosphamide	Rituximab
275	18405987	Esophageal cancer	Advanced		First line			19	89.5	4	Docetaxel	Cisplatin	5-fluorouracil	Radiation
276	18405948	Ovarian cancer	Recurrent		Platinum			24	45	1	CKD-602
277	18398735	Myelodysplastic syndrome			Azacitidine			14	28	1	Decitabine
278	18398610	Lung cancer	Advanced	Non small cell	First line	Elderly		42	31	2	Docetaxel	Cisplatin
279	18381372	Breast cancer	Metastatic	Taxanesensitive	Taxane			54	42	1	Larotaxel
280	18381372	Breast cancer	Metastatic	Taxane resistant	Taxane			44	19	1	Larotaxel
281	18379355	Lung cancer	Advanced	Non small cell	First line			31	16	2	Gemcitabine	Celecoxib
282	18376224	Esophageal cancer	Advanced	Squamous cell	First line			35	48.6	2	Paclitaxel	Cisplatin
283	18375446	Pancreatic cancer	Unresectable					12	33.3	2	Gemcitabine	5-fluorouracil
284	18368291	Esophageal cancer	Metastatic:Recurent	Squamous cell	Chemotherapy			32	12.5	3	Mitomycin C	Ifosfamide	Cisplatin
285	18362939	Gastric cancer	Metastatic					52	66.7	2	S-1	Docetaxel
286	18347007	Breast cancer	Metastatic		Anthracycline:Taxane			64	11	1	Sunitinib
287	18343948	Gastric cancer	Metastatic:Advanced		First line			26	40	3	5-fluorouracil	Epirubicin	Oxaliplatin
288	18343925	Head and neck cancer	Advanced					46	76	4	Cisplatin	Leucovorin	Ftorafur	5-fluorouracil
289	18343924	Gastric cancer	Advanced					21	26	3	5-fluorouracil	Docetaxel	Cisplatin
290	18342982	Lung cancer	Advanced	Non small cell	First line			35	29	2	Docetaxel	Gemcitabine
291	18334851	Gastric cancer	Advanced					23	47.8	2	Irinotecan	S-1
292	18334829	Colorectal cancer	Advanced:Metastatic		First line			64	20	2	Pemetrexed	Irinotecan
293	18334829	Colorectal cancer	Advanced:Metastatic		First line			66	33.3	3	5-fluorouracil	Leucovorin	Irinotecan
294	18312930	Bladder cancer	Advanced		First line			57	59.4	2	Gemcitabine	Cisplatin
295	18303437	Lung cancer	Extensive stage	Small cell	First line			36	33	1	Paclitaxel
296	18303033	Lymphoma		B-cell:Diffuse large		Elderly		20	100	4	Cyclophosphamide	Doxorubicin	Vincristine	Prednisone
297	18288477	Gastric cancer	Recurrent:Advanced		Chemotherapy			49	20.4	2	Irinotecan	Docetaxel
298	18283321	Lung cancer	Advanced	Non small cell:EGFR mutation				118	75	1	Gefitinib
299	18282356	Brain tumor		Metastasis from small cell lun cancer				80	65	2	Irinotecan	Carboplatin
300	18272249	Lung cancer	Advanced	Small cell	First line	Elderly		46	76.1	2	Irinotecan	Cisplatin
301	18270380	Breast cancer	Advanced		First line			63	89	4	Docetaxel	Epirubicin	Cyclophosphamide	5-fluorouracil
302	18251183	Gastric cancer	Metastatic					35	17	1	S-1
303	18246536	Brain tumor	Recurrent	Glioma				68	31	1	Temozolomide
304	18246536	Brain tumor	Recurrent	Anaplastic astrocytoma				28	46	1	Temozolomide
305	18246536	Brain tumor	Recurrent	Anaplastic oligodendrogioma				24	46	1	Temozolomide
306	18243012	Gastric cancer	Advanced		First line	Elderly		46	9	1	Docetaxel
307	18230557	Gastric cancer	Advanced					31	22.6	3	Irinotecan	Leucovorin	5-fluorouracil
308	18219288	Gastric cancer	Advanced		First line			45	48.9	2	Paclitaxel	Capecitabine
309	18217897	Lymphoma	Relapsed:Refractory	Indolent				24	12.5	1	Thalidomide
310	18214061	Renal cancer	Advanced					12	2	1	Gemcitabine
311	18214061	Renal cancer	Advanced					18	22	2	Gemcitabine	Interleukin-2
312	18212754	Gastric cancer	Advanced		First line			42	45.2	2	Docetaxel	Oxaliplatin
313	18209010	Breast cancer	Metastatic		Anthracycline:Taxane			35	15	2	Bortezomib	Capecitabine
314	18203019	Lymphoma	Indolent		First line			36	78	1	Rituximab
315	18203019	Lymphoma	Advanced	Indolent	First line			33	94	2	Rituximab	alpha-interferon
316	18203014	Lymphoma	Low grade	Non-Hodgkin's	First line			45	91	3	Fludarabine	Mitoxantrone	Rituximab
317	18201795	Lung cancer	Advanced	Non small cell	First line			47	19	3	Gemcitabine	Carboplatin	Paclitaxel
318	18189296	Leukemia:Lymphoma			First line			34	71	3	Fludarabine	Rituximab	Alemtuzumab
319	18189293	Lymphoma	Indolent	non-Hodgkin's:non-follicular				26	80.5	3	Fludarabine	Mitoxantrone	Ibritumomab tiuxetan
320	18182663	Lymphoma	Refractory	Non-Hodgkin's	Rituximab			74	77	1	Bendamustine
321	18182662	Leukemia		Chronic lymphocytic:Richter's syndrome				20	50	4	Oxaliplatin	Fludarabine	Cytarabine	Rituximab
322	18182662	Leukemia		Chronic lymphocytic:Fludarabine-refractory				30	33	4	Oxaliplatin	Fludarabine	Cytarabine	Rituximab
323	18178958	Melanoma	Advanced		First line			124	18.1	2	Temozolomide	alpha-interferon
324	18172651	Nasopharyngeal cancer	Metastatic		First line			48	62.5	2	Capecitabine	Cisplatin
325	18172648	Pancreatic cancer	Advanced:Metastatic		First line			63	22	2	Capecitabine	Gemcitabine
326	18165864	Breast cancer	Metastatic		Anthracycline:Taxane			27	26	2	Gemcitabine	Cisplatin
327	18162124	Lymphoma		Mantle cell	First line			25	74	7	Cyclophosphamide	Teniposide	Doxorubicin	Prednisone	Vincristine	Methotrexate	Cytarabine
328	18156144	Mesothelioma	Advanced					76	25	2	Pemetrexed	Carboplatin
329	18155454	Colorectal cancer	Advanced					43	51.35	2	Irinotecan	Capecitabine
330	18083354	Breast cancer	Metastatic		Anthracycline:Taxane			28	46	2	Vinorelbine	5-fluorouracil
331	18073221	Colorectal cancer	Advanced		First line			39	10	1	Cetuximab
332	18073159	Breast cancer	Metastatic		Previous treatment			51	29.5	2	Mitoxantrone	Vinorelbine
333	18073157	Gastric cancer	Advanced		First line			50	36	3	5-fluorouracil	Leucovorin	Irinotecan
334	18068853	Lung cancer	Advanced	Non small cell		Elderly		53	32	2	Paclitaxel	Gemcitabine
335	18049336	Renal cancer	Metastatic					54	30.2	2	PEG-interferon	Interleukin-2
336	18048821	Colorectal cancer			First line	Elderly		55	22	2	Ftorafur	Leucovorin
337	18043133	Oral cancer		Squamous cell				41	41.5	1	S-1
338	18038870	Lymphoma	Aggressive	Non-Hodgkin's	First line		High dose	20	100	5	Dexamethasone	Vincristine	Ifosfamide	Etoposide	Carboplatin
339	18038870	Lymphoma	Aggressive	Non-Hodgkin's	First line		Convensional dose	20	80	5	Dexamethasone	Vincristine	Ifosfamide	Etoposide	Carboplatin
340	18036701	Lung cancer	Limited disease	Small cell	First line			40	77.5	4	Topotecan	Cisplatin	Vincristine	Radiation
341	18026677	Gastric cancer	Advanced					60	31.7	3	Paclitaxel	5-fluorouracil	Leucovorin
342	18023915	Lung cancer	Advanced	Non small cell	First line			56	39.3	2	Gemcitabine	Cisplatin
343	18022277	Lung cancer	Advanced	Non small cell	First line			37	62	2	Gemcitabine	Paclitaxel
344	18006893	Testicular cancer	Relapsed:Refractory		Cisplatin			41	51	3	Gemcitabine	Oxaliplatin	Paclitaxel
345	18006180	Lung cancer	Advanced	Non small cell				37	48.6	3	Gemcitabine	Cisplatin	Ftorafur
346	18000504	Ovarian cancer	Recurrent		Platinum			62	29	1	Trabectedin
347	17998788	Cervical cancer	Recurrent					16	50	2	Capecitabine	Cisplatin
348	17996392	Head and neck cancer	Advanced					33	67	3	Cisplatin	Radiation	Docetaxel
349	17970782	Myeloma	Relapsed:Refractory	Multiple				34	30	1	Bortezomib
350	17960386	Gastric cancer	Advanced		First line			50	26	2	Pemetrexed	Cisplatin
351	17960380	Lung cancer	Unresectable	Non small cell		Elderly		28	42.9	3	Nedaplatin	Irinotecan	Gefitinib
352	17957505	Colorectal cancer	Metastatic		First line			47	69	3	Oxaliplatin	Irinotecan	5-fluorouracil
353	17957099	Gastric cancer	Advanced		First line			88	29.6	2	Docetaxel	Cisplatin
354	17955053	Prostate cancer	Advanced	Hormone-refractory				48	58	3	Docetaxel	Estramustine	Celecoxib
355	17947484	Lung cancer		Non small cell	Previous treatment			43	0	1	Pertuzumab
356	17944917	Endometrial cancer	Advanced:Recurrent					66	67	2	Carboplatin	Paclitaxel
357	17940374	Lung cancer	Advanced	Non small cell				39	15	2	Paclitaxel	Carboplatin
358	17940076	Nasopharyngeal cancer						12	100	2	Docetaxel	Radiation
359	17938252	Lymphoma	Relapsed:Refractory	Non-Hodgkin's				21	94	1	Rituximab
360	17925558	Solid tumors				Children		181	5	1	Irinotecan
361	17923456	Gastric cancer	Metastatic					36	10	3	Irinotecan	Leucovorin	5-fluorouracil
362	17922873	Urinary tract cancer	Advanced		First line			27	36	2	Gemcitabine	Gefitinib
363	17922275	Breast cancer	Metastatic		First line			17	50	2	Doxorubicin	Vinorelbine
364	17921715	Pancreatic cancer	Advanced					44	11	3	Celecoxib	Gemcitabine	Oxaliplatin
365	17920723	Lung cancer		Small cell	First line			25	68	3	Thalidomide	Carboplatin	Etoposide
366	17917090	Esophageal cancer	Advanced:Metastatic:Recurrent					52	24	2	Docetaxel	Gemcitabine
367	17917089	Lung cancer	Advanced	Non small cell	First line			21	57	3	Paclitaxel	Carboplatin	Ftorafur
368	17909810	Nasopharyngeal cancer	Advanced		Platinum			32	43.8	1	Gemcitabine
369	17591836	Breast cancer	Metastatic		First line			67	64	2	Doxorubicin	Cyclophosphamide
370	17591806	Gastric cancer	Metastatic		Cisplatin			28	29	2	Docetaxel	Capecitabine
371	17893522	Urinary tract cancer	Advanced:Metastatic		First line			33	53.1	2	Gemcitabine	Docetaxel
372	17893521	Lung cancer	Advanced	Non small cell	Second line			50	10	2	Docetaxel	Vinorelbine
373	17882656	Esophageal cancer:Gastric cancer	Metastatic		First line			25	48	3	Docetaxel	Capecitabine	Carboplatin
374	17882631	Colorectal cancer	Advanced		First line			45	42.2	3	Oxaliplatin	Leucovorin	5-fluorouracil
375	17873305	Gastric cancer	Advanced		First line			72	21	4	Docetaxel	Epirubicin	Carboplatin	G-CSF
376	17855190	Gastric cancer	Advanced:Recurrent		First line			65	38.6	2	Paclitaxel	5-fluorouracil
377	17846018	Biliary tract cancer	Metastatic:Relapsed					51	30	2	S-1	Cisplatin
378	17826308	Oral cancer	Advanced	Squamous cell				21	66.7	2	Nedaplatin	Docetaxel
379	17823385	Colorectal cancer	Metastatic		First line			38	63	2	Oxaliplatin	Irinotecan
380	17805061	Lung cancer	Advanced	Non small cell				37	71	4	Carboplatin	Vinorelbine	Topotecan	Radiation
381	17786711	Lymphoma	High grade	Non-Hodgkin's		Elderly		12	60	4	Cyclophosphamide	Doxorubicin	Vincristine	Prednisone
382	17785767	Lung cancer	Advanced	Non small cell	First line			69	37.7	3	Genexol-PM	Paclitaxel	Cisplatin
383	17767977	Lung cancer	Advanced	Small cell	First line			35	74.3	2	Irinotecan	Cisplatin
384	17762932	Esophageal cancer	Advanced		First line			45	57.8	2	Capecitabine	Cisplatin
385	17762435	Lung cancer	Advanced	Non small cell				46	45.6	2	Paclitaxel	Irinotecan
386	17762402	Lung cancer	Advanced	Non small cell	First line	Elderly		30	66	3	Paclitaxel	Carboplatin	Radiation
387	17762397	Breast cancer	Metastatic		First line			53	71.7	3	Epirubicin	Paclitaxel	G-CSF
388	17761969	Melanoma	Metastatic		Chemotherapy			26	19.2	1	Interleukin-2
389	17720738	Colorectal cancer	Advanced:Recurrent					22	22.9	2	Irinotecan	Ftorafur
390	17709797	Lymphoma	Relapsed:Refractory	T-cell				15	67	1	Bortezomib
391	17704661	Colorectal cancer	Advanced		First line			51	47	3	Leucovorin	5-fluorouracil	Oxaliplatin
392	17701580	Lymphoma	Aggressive	Mantle cell				20	87.5	9	Rituximab	Cyclophosphamide	Vincristine	Doxorubicin	Dexamethasone	Cytarabine	Mesna	Methotrexate	Leucovorin
393	17698241	Lung cancer	Extensive stage	Small cell	First line			56	80.4	3	Cisplatin	Etoposide	Irinotecan
394	17695463	Breast cancer	Metastatic		Anthracycline:Taxane			55	38	2	Mitomycin C	Capecitabine
395	17693649	Urinary tract cancer	Metastatic					46	48	2	Gemcitabine	Oxaliplatin
396	17679458	Gastric cancer	Metastatic					17	67	4	Oxaliplatin	Leucovorin	5-fluorouracil	Irinotecan
397	17675286	Pancreatic cancer	Metastatic		First line			38	26	2	Gemcitabine	Cisplatin
398	17671530	Breast cancer	Advanced:Metastatic		First line			35	57.1	2	Gemcitabine	Doxorubicin
399	17671131	Leukemia	Relapsed:Refractory	Acute myelogenous		Adults		62	31	3	Flavopiridol	Cytarabine	Mitoxantrone
400	17669664	Lung cancer	Advanced	Non small cell		Elderly		50	77	2	Docetaxel	Gemcitabine
401	17667920	Gastric cancer	Metastatic					40	50	3	Irinotecan	Docetaxel	Oxaliplatin
402	17667602	Colorectal cancer	Advanced		First line			38	39	3	Irinotecan	5-fluorouracil	Leucovorin
403	17664469	Gastric cancer	Advanced		First line			39	18.5	2	Docetaxel	Cisplatin
404	17664469	Gastric cancer	Advanced		First line			40	36.6	3	Docetaxel	Cisplatin	5-fluorouracil
405	17664469	Gastric cancer:Esophageal cancer	Advanced		First line			40	25	3	Epirubicin	Cisplatin	5-fluorouracil
406	17660494	Gastric cancer:Esophageal cancer	Advanced		First line			60	47	4	Docetaxel	Cisplatin	Leucovorin	5-fluorouracil
407	17658655	Lung cancer	III					21	76	3	Paclitaxel	Carboplatin	Radiation
408	17656482	Colorectal cancer	Metastatic		Fluoropyrimidine-based			60	9	1	Oxaliplatin
409	17655699	Myeloma	Refractory	Multiforme				66	63.6	2	Thalidomide	Dexamethasone
410	17653073	Gastric cancer	Advanced		Previous treatment			52	12	1	S-1
411	17641893	Breast cancer	Inoperable:Recurrent					9	44	2	Capecitabine	Paclitaxel
412	17637682	Colorectal cancer	Metastatic		First line			52	33	3	Ftorafur	Leucovorin	Irinotecan
413	17634492	Renal cancer	Recurrent	Wilms' tumor				37	48	1	Topotecan
414	17628484	Biliary tract cancer	Advanced		First line			75	29	2	Gemcitabine	Capecitabine
415	17614819	Myeloma	Relapsed	Multiple				54	90	3	Bortezomib	Dexamethasone	Cyclophosphamide
416	17613757	Lymphoma	Relapsed:Refractory	Indolent:Mantle cell	Rituximab			57	89	3	Bendamustine	Mitoxantrone	Rituximab
417	17608763	Lymphoma	Relapsed:Refractory	Non-Hodgkin's:B-cell				38	32	2	Denileukin diftitox	Rituximab
418	17602086	Ovarian cancer	Resistant		Platinum			96	8.3	1	Doxorubicin
419	17602086	Ovarian cancer	Resistant		Platinum			99	6.1	1	Gemcitabine
420	17598906	Lung cancer	Advanced	Non small cell				33	64	3	Gemcitabine	Vinorelbine	Radiation
421	17594721	Urinary tract cancer	Advanced		Chemotherapy			45	11.9	1	Ixabepilone
422	17589845	Lung cancer	Advanced	Non small cell	First line			21	19	2	Nedaplatin	Paclitaxel
423	17582474	Vulva intraepithelial neoplasia	High grade					39	77	1	Imiquimod
424	17577620	Gastric cancer	Advanced		Second line			38	10.5	2	Docetaxel	Oxaliplatin
425	17576521	Lung cancer	Advanced	Non small cell	First line			40	30	2	Vinorelbine	Cisplatin
426	17559681	Urinary tract cancer	Advanced	Transitional cell	First line			41	46.2	2	Gemcitabine	Carboplatin
427	17551305	Head and neck cancer	Recurrent:Metastatic	Squamous cell				40	20	2	Docetaxel	Gemcitabine
428	17548127	Lung cancer	Advanced	Non small cell	Chemotherapy			30	36.7	2	Carboplatin	Paclitaxel
429	17545848	Lung cancer	Extensive stage	Small cell	First line			84	32	2	Gemcitabine	Irinotecan
430	17545847	Lung cancer	Advanced	Non small cell	First line			30	27	2	Carboplatin	Vinorelbine
431	17538169	Lung cancer	Advanced	Non small cell				42	47.6	1	Gefitinib
432	17538169	Lung cancer	Advanced	Non small cell:EGFR+				29	68	1	Gefitinib
433	17538169	Lung cancer	Advanced	Non small cell:EGFR-				13	9.1	1	Gefitinib
434	17525042	Breast cancer	II:III					35	71.4	2	Docetaxel	Gemcitabine
435	17522863	Gastric cancer	Advanced		First line			54	63	2	Capecitabine	Oxaliplatin
436	17522242	Gastric cancer	Advanced					31	19.3	1	S-1
437	17516068	Breast cancer	Metastatic	Her2+	Previous treatment			59	50	2	Trastuzumab	Capecitabine
438	17496309	Lymphoma	Relapsed:Refractory	B-cell				46	83	3	Rituximab	Gemcitabine	Oxaliplatin
439	17487729	Lymphoma	Advanced	Non-Hodgkin's	First line			99	85	4	Cyclophosphamide	Doxorubicin	Vincristine	Prednisone
440	17486128	Endometrial cancer	Advanced:Recurrent		First line			42	59.5	2	Carboplatin	Doxorubicin
441	17481704	Ovarian cancer	Recurrent		Chemotherapy			40	67.5	2	Doxorubicin	Oxaliplatin
442	17476588	Breast cancer	Metastatic		First line			37	58.5	1	Genexol-PM
443	17473829	Gastric cancer	Advanced:Metastatic		First line			55	43.6	2	Capecitabine	Irinotecan
444	17470451	Lymphoma	Relapsed:Refractory	Follicular	Previous treatment			73	66	2	Galiximab	Rituximab
445	17470449	Ovarian cancer	Recurrent		Platinum			43	67.4	2	Docetaxel	Oxaliplatin
446	17457219	Renal cancer	Metastatic					41	53.6	2	Capecitabine	alpha-interferon
447	17453371	Breast cancer	Advanced		Chemotherapy			27	26	2	Doxorubicin	Gemcitabine
448	17452426	Urinary tract cancer	Advanced	Transitional cell	Cisplatin			46	25	1	Gemcitabine
449	17450473	Lung cancer	Advanced	Non small cell		Elderly	Concomitant diseases	57	44	1	Paclitaxel
450	17450469	Gastric cancer	Advanced		First line			42	50	3	Oxaliplatin	Leucovorin	5-fluorouracil
451	17450467	Gastric cancer	Metastatic		First line			39	38	3	Cisplatin	Epirubicin	Leucovorin
452	17442447	Lung cancer	Limited disease	Small cell	First line			61	64	2	Irinotecan	Carboplatin
453	17440727	Pancreatic cancer	Metastatic					35	29	3	Gemcitabine	Docetaxel	Capecitabine
454	17437008	Esophageal cancer	Metastatic		First line			51	39	2	Oxaliplatin	Capecitabine
455	17436399	Lung cancer	III:Unresectable					55	63.64	3	Vinorelbine	Cisplatin	Radiation
456	17436399	Lung cancer	Advanced					55	63.64	3	Vinorelbine	Carboplatin	Radiation
457	17433855	Urinary tract cancer	Advanced	Transitional cell	Chemotherapy			35	32.3	2	Paclitaxel	Carboplatin
458	17429630	Colorectal cancer	Metastatic					60	40	2	Irinotecan	Doxifluridine
459	17426059	Lymphoma	Relapsed	Hodgkin's				91	70	3	Gemcitabine	Vinorelbine	Doxorubicin
460	17414629	Gastric cancer	Metastatic					41	49	6	Docetaxel	Leucovorin	5-fluorouracil	Capecitabine	Interleukin-2	Isotretinoin
461	17409982	Lung cancer	Advanced	Non small cell				50	30	2	Carboplatin	Docetaxel
462	17409935	Lung cancer	Advanced	Non small cell	First line			57	19.3	3	Carboplatin	Gemcitabine	Exisulind
463	17409898	Lung cancer	Advanced	Non small cell	First line			68	23.5	2	Docetaxel	Cisplatin
464	17409898	Lung cancer	Advanced	Non small cell	First line			65	27	2	Docetaxel	Gemcitabine
465	17409803	Lung cancer	Extensive stage	Small cell	First line			55	72.7	2	Carboplatin	Bendamustine
466	17406867	Lymphoma		T-cell:Peripherical	First line			20	80	5	Alemtuzumab	Cyclophosphamide	Doxorubicin	Vincristine	Prednisone
467	17398088	Breast cancer	Advanced		First line			48	74	3	Epirubicin	Cisplatin	Capecitabine
468	17387223	Lymphoma	Relapsed:Refractory	B-cell:Diffuse large	Chemotherapy:Filed			33	52	1	Ibritumomab tiuxetan
469	17387223	Lymphoma	Relapsed:Refractory	B-cell:Diffuse large	Chemotherapy:Relapsed			43	53	1	Ibritumomab tiuxetan
470	17387223	Lymphoma	Relapsed:Refractory	B-cell:Diffuse large	Chemotherapy:Rituximab			28	19	1	Ibritumomab tiuxetan
471	17379446	Brain tumor		Metastasis				75	72	2	Topotecan	Radiation
472	17375304	Colorectal cancer	Metastatic		Oxaliplatin:5-fluorouracil			33	33.3	3	Capecitabine	Irinotecan	5-fluorouracil
473	17374151	Breast cancer	Metastatic	Her2+	Chemotherapy			50	50	2	Vinorelbine	Trastuzumab
474	17366595	Lymphoma		T-cell:Cutaneous				22	39	2	Bexarotene	alpha-interferon
475	17362314	Ovarian cancer	Advanced		First line			42	71	2	Topotecan	Carboplatin
476	17357188	Lung cancer	III	Non small cell	First line			30	26.6	1	Radiation
477	17357188	Lung cancer	III	Non small cell	First line			30	46.6	3	Gemcitabine	Cisplatin	Radiation
478	17356836	Renal cancer	Metastatic					21	16	3	Interleukin-2	alpha-interferon	Erythropoietin-beta
479	17351748	Lung cancer	Advanced	Non small cell				62	18.3	1	Amrubicin
480	17351402	Urinary tract cancer	Metastatic		Cisplatin			23	22	2	Gemcitabine	Ifosfamide
481	17345004	Breast cancer	Metastatic	Her2-	Previous treatment			18	22	1	CT-2103
482	17344671	Breast cancer	Metastatic		First line			19	63	2	Capecitabine	Paclitaxel
483	17344466	Leukemia:Lymphoma	Relapsed:Refractory	Lymphoblastic	Previous treatment			26	41	1	Nelarabine
484	17333192	Gastric cancer	Advanced		First line			52	36.5	2	Paclitaxel	Cisplatin
485	17330837	Liver cancer	Advanced		First line			32	18	2	Gemcitabine	Oxaliplatin
486	17325899	Lymphoma	Relapsed:Refractory	Non-Hodgkin's				19	58	4	Pixantrone	Methylprednisolone	Cisplatin	Cytarabine
487	17325846	Lymphoproliferative neoplasms:Multiple myeloma	Relapsed:Refractory					34	13	1	Troxacibine
488	17276537	Lung cancer	Advanced	Non small cell	Platinum			52	28	2	Docetaxel	Gemcitabine
489	17273827	Lung cancer	Advanced	Non small cell	Previous treatment			35	14.3	2	Docetaxel	Irinotecan
490	17273825	Lung cancer	Advanced	Non small cell	First line			41	44	2	Gemcitabine	Docetaxel
491	17264330	Rhabdomyosarcoma	Relapsed:Refractory		Previous treatment	Young		35	11.4	1	Irinotecan
492	17258800	Ovarian cancer	Recurrent		Platinum			36	67	2	Docetaxel	Carboplatin
493	17254350	Breast cancer		Metastasis				59	45	2	Radiation	Temozolomide
494	17239430	Ovarian cancer	Recurrent		Platinum			63	23.8	1	Topotecan
495	17239262	Breast cancer	Advanced:Metastatic		Anthracycline:Taxane			79	9	1	Pemetrexed
496	17238182	Lung cancer	Advanced	Non small cell				52	36.5	3	Cisplatin	Gemcitabine	Docetaxel
497	17229775	Pancreatic cancer	Advanced		Gemcitabine			52	3.8	1	Pemetrexed
498	17220668	Head and neck cancer		Squamous cell	First line			40	76.3	3	Nedaplatin	Docetaxel	5-fluorouracil
499	17220608	Lymphoma	Relapsed:Refractory	Non-Hodgkin's:B-cell				90	64	1	Rituximab
500	17214329	Lung cancer		Non small cell	First line			39	33.3	2	Irinotecan	Cisplatin
501	17211861	Lung cancer	Advanced	Non small cell	First line		3-weekly Docetaxel	41	40	2	Docetaxel	Cisplatin
502	17211861	Lung cancer	Advanced	Non small cell	First line		weekly Docetaxel	43	39	2	Docetaxel	Cisplatin
503	17203753	Myeloma	Refractory		Chemotherapy			27	66	2	Thalidomide	Dexamethasone
504	17200962	Urinary tract cancer	Advanced				Impaired renal function	25	56	2	Doxorubicin	Gemcitabine	Paclitaxel	Carboplatin
505	17172351	Breast cancer	Metastatic		Anthracycline			50	62.5	2	Docetaxel	Cisplatin
506	17172351	Breast cancer	Metastatic		Anthracycline			51	42.6	2	Paclitaxel	Cisplatin
507	17169763	Breast cancer	Metastatic		First line			52	52	2	Gemcitabine	Vinorelbine
508	17164589	Breast cancer	Metastatic		First line			32	53.1	3	Cisplatin	Vinorelbine	Docetaxel
509	17162009	Urinary tract cancer	Metastatic					44	75	4	Paclitaxel	Cisplatin	5-fluorouracil	Leucovorin
510	17159607	Urinary tract cancer	Advanced	Transitional cell	Chemotherapy			34	53	2	Docetaxel	Gemcitabine
511	17146733	Urinary tract cancer	Metastatic		Chemotherapy			13	8	1	Pemetrexed
512	17146105	Leukemia		Myeloid	First line	Elderly		104	32	1	Cloretazine
513	17145574	Lymphoma		T-cell:Cutaneous	Previous treatment			12	58	1	Miltefosine
514	17143602	Biliary tract cancer	Advanced	Follicular	First line			32	40.6	2	Capecitabine	Cisplatin
515	17133415	Gastric cancer	Advanced		First line			72	55	2	S-1	Cisplatin
516	17133266	Lung cancer	Extensive stage	Small cell	First line			54	74.1	2	Irinotecan	Cisplatin
517	17120198	Lymphoma	Indolent	Non-Hodgkin's	First line			38	100	1	Cladribine
518	17114657	Lung cancer	Limited disease	Small cell	First line			51	88	4	Etoposide	Cisplatin	Radiation	Irinotecan
519	17114656	Lung cancer	III	Non small cell	Carboplatin:Etoposide:Radiation		Consolidation	87	53	1	Paclitaxel
520	17114652	Gastric cancer	Metastatic					47	65	3	Irinotecan	Cisplatin	Bevacizumab
521	17106441	Colorectal cancer	Metastatic		Irinotecan:Oxaliplatin			28	14.3	1	S-1
522	17103405	Head and neck cancer	Recurrent:Disseminated	Squamous cell				50	42	2	Paclitaxel	Capecitabine
523	17099879	Lymphoma		B-cell:Diffuse large	First line			15	87	6	Epratuzumab	Rituximab	Cyclophosphamide	Doxorubicin	Vincristine	Prednisone
524	17094399	Lung cancer	Advanced	Non small cell	Chemonaive			40	35	2	Carboplatin	Paclitaxel
525	17088914	Unknown primary site	Metastatic					51	30.5	2	Gemcitabine	Carboplatin
526	17088571	Leukemia	Relapsed:Refractory	Chronic lymphocytic				45	47	1	Lenalidomide
527	17082323	Leukemia		Acute myelogenous	First line	Elderly		158	23	1	Tipifarnib
528	17081186	Ovarian cancer	Advanced		First line			18	83.3	2	Gemcitabine	Carboplatin
529	17079006	Ovarian cancer	Relapsed		Paclitaxel			37	18.9	1	Docetaxel
530	17075117	Gastric cancer	Advanced		First line			221	69	3	Docetaxel	Cisplatin	5-fluorouracil
531	17075117	Gastric cancer	Advanced		First line			224	59	2	Cisplatin	5-fluorouracil
532	17074972	Lymphoma	Relapsed:Refractory	Mantle cell				18	44.4	3	Gemcitabine	Dexamethasone	Cisplatin
533	17074972	Lymphoma	Relapsed:Refractory	Mantle cell				12	36.4	2	Gemcitabine	Dexamethasone
534	17074673	Lung cancer	Advanced	Non small cell				21	33	3	Gemcitabine	Vinorelbine	Docetaxel
535	17069876	Ovarian cancer:Peritoneal cancer:Tubal cancer	Recurrent		Platinum			25	72	2	Docetaxel	Capecitabine
536	17062681	Lymphoma		Non-Hodgkin's	Previous treatment		Concurrent	30	37	2	Interleukin-12	Rituximab
537	17062681	Lymphoma		Non-Hodgkin's	Previous treatment		Rituximab first	25	52	2	Interleukin-12	Rituximab
538	17060485	Uterine cancer	Recurrent:Disseminated	Squamous cell				161	45	4	Bleomycin	Vindesine	Mitomycin C	Cisplatin
539	17047400	Breast cancer	Metastatic		Anthracycline:Taxane			53	37.2	2	Capecitabine	Mitomycin C
540	17047398	Breast cancer	Metastatic		Anthracycline:Taxane			31	16	2	Gemcitabine	Oxaliplatin
541	17045635	Ovarian cancer	Recurrent		Platinum			29	13.6	1	Topotecan
542	17043025	Myeloma		Multiple	First line			48	66	2	Bortezomib	Dexamethasone
543	17039404	Lung cancer	Extensive stage	Small cell	First line			33	75.8	1	Amrubicin
544	17031396	Soft tissue sarcoma	Advanced				High dose	46	48	2	Ifosfamide	Doxorubicin
545	17026815	Lung cancer	Advanced	Non small cell	Chemonaive		Single dose of Carboplatin	79	46	2	Gemcitabine	Carboplatin
546	17026815	Lung cancer	Advanced	Non small cell	Chemonaive		Split dose of Carboplatin	79	36	2	Gemcitabine	Carboplatin
547	17024124	Brain tumor	Recurrent	Glioblastoma	First line			33	9	1	Temozolomide
548	17011068	Lung cancer	Extensive stage	Small cell	First line			39	69.2	2	Irinotecan	Carboplatin
549	17001180	Breast cancer	Metastatic		Anthracycline:Taxane			47	34.8	3	Oxaliplatin	Vinorelbine	5-fluorouracil
550	16996111	Endometrial cancer	Metastatic		First line			35	21	1	Docetaxel
551	16982464	Lymphoma	Relapsed:Refractory	Non-Hodgkin's	Previous treatment			53	62.3	4	Dexamethasone	Cytarabine	Cisplatin	Rituximab
552	16971670	Gastric cancer	Metastatic		First line			48	66.7	4	Irinotecan	Oxaliplatin	5-fluorouracil	Leucovorin
553	16969707	Breast cancer	Advanced:Refractory		Chemotherapy			42	12	1	Rebeccamycin analog
554	16969354	Breast cancer	Metastatic		Anthracycline		Oral paclitaxel (Paxoral)	29	52	2	Paclitaxel	Ciclosporin
555	16969346	Lung cancer	Advanced	Non small cell	Chemonaive		Formulation of cisplatin encapsulated liposomes (SPI-77)	22	4.5	1	Cisplatin
556	16969343	Breast cancer	Metastatic	Her2+	First line			62	62.9	2	Vinorelbine	Trastuzumab
557	16966261	Lymphoma	Relapsed:Refractory:Aggressive	Non-Hodgkin's	Previous treatment			25	20	2	Doxorubicin	Topotecan
558	16965681	Lung cancer	Advanced	Non small cell	Chemonaive		Prolonged infusion of low-dose	46	32.5	2	Gemcitabine	Cisplatin
559	16952036	Gastric cancer	Advanced:Recurrent:Diffuse					47	38.3	3	Methotrexate	5-fluorouracil	Cisplatin
560	16940982	Lung cancer	Malignant pleural effusion	Non small cell	First line		Intrapleural hypotonic	80	83	1	Cisplatin
561	16940276	Lymphoma	Relapsed:Refractory	Non-Hodgkin's				91	76	2	Rituximab	Radiation
562	16939954	Melanoma	Metastatic					31	52	3	Dacarbazine	Interleukin-2	alpha-interferon
563	16926060	Lung cancer	III	Non small cell				47	43	3	Paclitaxel	Ifosfamide	Cisplatin
564	16924496	Gastric cancer	Advanced					12	83	3	Paclitaxel	Cisplatin	5-fluorouracil
565	16923554	Lymphoma		B-cell:Diffuse large:Primary gastric	First line			50	94	4	Cyclophosphamide	Vincristine	Doxorubicin	Prednisone
566	16909964	Colorectal cancer	Advanced		First line			22	20	2	Raltitrexed	Mitomycin C
567	16903643	Breast cancer	Refractory:Metastatic		Anthracycline:Taxane			37	32	3	Capecitabine	Vinorelbine	Cisplatin
568	16902837	Lung cancer	Advanced	Non small cell	First line			77	37.5	2	Docetaxel	Carboplatin
569	16898003	Breast cancer	Metastatic					108	41.7	1	S-1
570	16897993	Head and neck cancer						NA	40.9	2	S-1	Carboplatin
571	16897978	Gastric cancer	Advanced:Recurrent					48	56.2	2	S-1	Docetaxel
572	16897976	Gastric cancer	Advanced		Chemonaive			15	54.2	2	Irinotecan	S-1
573	16897431	Breast cancer	Advanced	Her2+:ER+	Tamoxifen			33	26	2	Letrozole	Trastuzumab
574	16896003	Lymphoma	Advanced	Non-Hodgkin's:Follicular	First line			90	91	5	Cyclophosphamide	Doxorubicin	Vincristine	Prednisone	Tositumomab
575	16886647	Ovarian cancer	Advanced		First line			28	57.7	2	Gemcitabine	Cisplatin
576	16884818	Lung cancer	Advanced	Non small cell	Chemonaive		Split-dose cisplatin	45	51	2	Gemcitabine	Cisplatin
577	16884360	Ovarian cancer	Advanced		First line			34	71	3	alpha-interferon	Carboplatin	Paclitaxel
578	16879770	Lymphoma		T-cell:Cutaneous				25	68	1	Gemcitabine
579	16878327	Lung cancer	Advanced	Non small cell	First line			39	23.1	2	Paclitaxel	Gemcitabine
580	16877730	Breast cancer		ER+	First line	Elderly		57	71.9	1	Letrozole
581	16877730	Breast cancer		ER+	First line	Elderly		57	87.7	2	Letrozole	Cyclophosphamide
582	16877720	Neuroendocrine cancer	Metastatic:Poorly differentiated		First line			78	59	3	Paclitaxel	Carboplatin	Etoposide
583	16873433	Urinary tract cancer	Advanced:Metastatic	Transitional cell	Chemonaive			64	28	2	Pemetrexed	Gemcitabine
584	16873427	Colorectal cancer	Advanced		First line			92	49.4	4	Bevacizumab	Irinotecan	5-fluorouracil	Leucovorin
585	16870696	Pancreatic cancer	Advanced		Chemonaive			34	25	2	Gemcitabine	5-fluorouracil
586	16870542	Lung cancer	Advanced	Non small cell	First line			12	50	2	Cisplatin	Vinorelbine
587	16859580	Renal cancer	Refractory:Metastatic					29	7	1	Depsipeptide
588	16855842	Pancreatic cancer	Metastatic		First line			37	27	1	Irinotecan
589	16850247	Breast cancer	Advanced	Her2+	First line			58	56.9	1	Paclitaxel
590	16850247	Breast cancer	Advanced	Her2+	First line			60	75	2	Paclitaxel	Trastuzumab
591	16849761	Urinary tract cancer	Advanced:Metastatic	Transitional cell	Second line			47	27.7	1	Pemetrexed
592	16845333	Melanoma	Metastatic:Malignant		First line			27	18.5	2	Temozolomide	alpha-interferon
593	16844257	Lung cancer	Advanced:Metastatic	Non small cell	Chemonaive			29	37	2	Oxaliplatin	Docetaxel
594	16840727	Myeloma	Relapsed:Refractory	Multiple				102	25	1	Lenalidomide
595	16840195	Lymphoma	Advanced	Follicular	First line			21	76	6	Cyclophosphamide	Doxorubicin	Vincristine	Prednisone	Rituximab	G-CSF
596	16835968	Myeloma	Relapsed:Refractory	Multiple	First line			53	87	4	Doxorubicin	Vincristine	Dexamethasone	Thalidomide
597	16835968	Myeloma	Relapsed:Refractory	Multiple	Previous treatment			49	90	4	Doxorubicin	Vincristine	Dexamethasone	Thalidomide
598	16832665	Lung cancer	Advanced	Non small cell				11	45	2	Irinotecan	Amrubicin
599	16825251	Colorectal cancer	Metastatic		First line			60	35	1	Capecitabine
600	16809738	Melanoma	III:Malignant					92	26	5	Cisplatin	Dacarbazine	Vinblastine	Interleukin-2	alpha-interferon
601	16804524	Gastric cancer	Advanced					55	50	3	Paclitaxel	Ftorafur	Leucovorin
602	16800973	Breast cancer	Metastatic					39	44	2	Docetaxel	Capecitabine
603	16785471	Lung cancer	Advanced	Non small cell:EGFR mutation	Chemonaive			16	75	1	Gefitinib
604	16779801	Head and neck cancer	Advanced:Recurrent	Squamous cell	Previous treatment			69	41	3	Paclitaxel	Cisplatin	5-fluorouracil
605	16773074	Gastric cancer	Advanced					9	46	2	Docetaxel	S-1
606	16770582	Gastric cancer	Advanced		Chemonaive:Chemotherapy			46	25.5	2	Irinotecan	Cisplatin
607	16767908	Biliary tract cancer	Advanced:Metastatic					24	33	3	Epiadriamycin	Cisplatin	5-fluorouracil
608	16766582	Lymphoma		Mantle cell				22	77	5	Rituximab	Cyclophosphamide	Vincristine	Doxorubicin	Dexamethasone
609	16766580	Colorectal cancer	Metastatic		First line			71	71	3	5-fluorouracil	Leucovorin	Irinotecan
610	16760299	Biliary tract cancer	Unresectable:Metastatic					28	32	2	Gemcitabine	Cisplatin
611	16760298	Biliary tract cancer	Advanced					24	50	2	Gemcitabine	Oxaliplatin
612	16760295	Colorectal cancer	Advanced		Chemonaive			38	41	3	Irinotecan	5-fluorouracil	Leucovorin
613	16760295	Colorectal cancer	Advanced		Chemonaive			39	35	4	Irinotecan	5-fluorouracil	Leucovorin	Celecoxib
614	16755181	Breast cancer	Metastatic		Anthracycline			41	51	2	Vinorelbine	Docetaxel
615	16755112	Breast cancer	Metastatic	Her2+				40	65	2	Docetaxel	Trastuzumab
616	16755111	Breast cancer	Advanced:Recurrent					23	60	3	Vinorelbine	Doxorubicin	Cyclophosphamide
617	16754599	Ovarian cancer	Relapsed					41	44	2	Cisplatin	Thiosulfate
618	16752226	Breast cancer	II:III					86	86	2	Docetaxel	Doxorubicin
619	16740764	Gastric cancer	Advanced:Recurrent		Chemotherapy			48	56.3	2	Docetaxel	S-1
620	16740598	Lung cancer	Advanced	Non small cell	First line			43	16	1	Abraxane
621	16720927	Myeloma		Multiple	Previous treatment			20	30	3	Arsenic trioxide	Dexamethasone	Ascorbic acid
622	16718470	Breast cancer	Advanced		Previous treatment		Pegylated liposomal doxorubicin	36	39	2	Doxorubicin	Vinorelbine
623	16717293	Head and neck cancer	Recurrent:Metastatic	Squamous cell	First line			27	36	3	Cetuximab	Cisplatin	5-fluorouracil
624	16717293	Head and neck cancer	Recurrent:Metastatic	Squamous cell	First line			26	36	3	Cetuximab	Carboplatin	5-fluorouracil
625	16712905	Endometrial cancer	Advanced:Recurrent		Platinum			52	13.5	1	Oxaliplatin
626	16707611	Breast cancer	Metastatic		First line:Second line			27	52	2	Bevacizumab	Docetaxel
627	16702814	Breast cancer	Metastatic		First line			46	81	2	Gemcitabine	Cisplatin
628	16699974	Bladder cancer	Advanced:Metastatic	Transitional cell	First line			7	29	2	Methotrexate	Cisplatin
629	16685263	Lymphoma	Relapsed:Refractory:Indolent	Non-Hodgkin's				16	81	2	Tositumomab	Radiation
630	16670072	Myelodysplastic syndrome	Low risk					20	30	2	Anti-thymocyte Globulin	Ciclosporin
631	16649219	Urinary tract cancer	Metastatic					21	67.7	3	Gemcitabine	Etoposide	Cisplatin
632	16645323	Colorectal cancer	Advanced		5-fluorouracil:Irinotecan:Leucovorin			34	17.7	2	Gemcitabine	Oxaliplatin
633	16643994	Ovarian cancer	Recurrent		Platinum			59	16	2	Cisplatin	Gemcitabine
634	16641916	Gastric cancer	Advanced:Metastatic:Recurrent		First line			41	46.3	2	Capecitabine	Irinotecan
635	16641904	Lung cancer	III	Non small cell			Without disease progression	104	44	2	Docetaxel	Cisplatin	Radiation
636	16641904	Lung cancer	III	Non small cell	Docetaxel:Cisplatin:Radiation		Without disease progression	43	58	2	Docetaxel	Radiation
637	16641904	Lung cancer	III	Non small cell	Docetaxel:Cisplatin:Radiation		Without disease progression	46	48	1	Radiation
638	16638621	Lung cancer	Advanced	Non small cell		Elderly		26	31	2	Docetaxel	Gefitinib
639	16630123	Lymphoma	Advanced:Indolent	B-cell	First line		Arm C	34	94	5	Rituximab	Cyclophosphamide	Doxorubicin	Vincristine	Prednisone
640	16630123	Lymphoma	Advanced:Indolent	B-cell	First line		Arm S	35	97	5	Rituximab	Cyclophosphamide	Doxorubicin	Vincristine	Prednisone
641	16622468	Lung cancer	Extensive stage	Small cell				13	84.2	3	Epirubicin	Paclitaxel	Etoposide
642	16622467	Lung cancer	Limited disease	Small cell	First line			61	84	2	Irinotecan	Carboplatin
643	16622447	Bladder cancer	Advanced	Transitional cell	Platinum			51	18	1	Vinflunine
644	16614849	Lung cancer	Advanced	Non small cell	First line			51	41	2	Gemcitabine	Carboplatin
645	16606971	Lymphoma	Relapsed:Refractory		Heavily pretreated			51	29	1	Bortezomib
646	16603600	Colorectal cancer	Advanced		First line			40	62.5	2	S-1	Irinotecan
647	16600984	Urinary tract cancer	Advanced:Metastatic	Transitional cell	First line			30	47	2	Oxaliplatin	Gemcitabine
648	16565832	Lung cancer	III	Non small cell				46	78.2	3	Docetaxel	Cisplatin	Radiation
649	16563559	Lung cancer	Advanced	Non small cell	First line			59	45.8	4	Vinorelbine	Cisplatin	Docetaxel	Gemcitabine
650	16557433	Gastric cancer	Advanced		First line			58	26	3	Docetaxel	5-fluorouracil	Leucovorin
651	16552439	Gastric cancer	Advanced		First line			20	65	2	Capecitabine	Oxaliplatin
652	16552438	Colorectal cancer	Advanced		First line	Elderly		50	36	2	Capecitabine	Oxaliplatin
653	16551351	Breast cancer	Metastatic		First line			33	55.2	3	Gemcitabine	Doxorubicin	Paclitaxel
654	16542747	Mesothelioma	Malignant pleural		First line			54	29.6	5	Cisplatin	Gemcitabine	Mitoxantrone	Methotrexate	Mitomycin C
655	16520664	Breast cancer	Metastatic		Anthracycline			51	52	4	Paclitaxel	5-fluorouracil	Leucovorin	G-CSF
656	16520663	Breast cancer	Metastatic		Anthracycline:Taxane			42	26.8	2	Oxaliplatin	Vinorelbine
657	16518062	Breast cancer	Advanced:Recurrent		Chemotherapy			23	45.5	1	Capecitabine
658	16515572	Ovarian cancer	Relapsed		Platinum:Paclitaxel			49	46	3	Doxorubicin	Oxaliplatin	Cyclophosphamide
659	16515569	Ovarian cancer	Advanced		First line	16278660		22	91	3	Gemcitabine	Carboplatin	Paclitaxel
660	16514482	Renal cancer	Advanced		Interleukin-2 naive			24	3.2	2	Interleukin-2	Bryostatin 1
661	16502350	Lung cancer	Advanced	Non small cell	First line			61	27.9	1	Amrubicin
662	16500913	Ovarian cancer	Recurrent:Advanced		Platinum		Platinum-sensitive	98	81	2	Paclitaxel	Oxaliplatin
663	16500907	Gynecologic sarcomas	Advanced:Metastatic		First line			37	49	2	Ifosfamide	Doxorubicin
664	16483687	Lung cancer	Advanced	Non small cell		Elderly		40	45	2	Paclitaxel	Carboplatin
665	16481389	Lung cancer	Recurrent	Small cell	Platinum			170	14.1	1	Topotecan
666	16481295	Bladder cancer	Advanced		Chemonaive			34	36.7	2	Gemcitabine	Carboplatin
667	16475213	Biliary tract cancer	Advanced					29	34.5	2	Gemcitabine	Cisplatin
668	16470604	Urinary tract cancer	Metastatic					35	62.5	3	Cisplatin	5-fluorouracil	Leucovorin
669	16465600	Lung cancer	Advanced	Non small cell				60	35	2	Docetaxel	Carboplatin
670	16463059	Esophageal cancer	I-IV	Squamous cell				26	88.5	3	Nedaplatin	5-fluorouracil	Radiation
671	16462502	Colorectal cancer	Metastatic		Oxaliplatin and Irinotecan naive			26	40	4	Irinotecan	Oxaliplatin	5-fluorouracil	Leucovorin
672	16455677	Lung cancer	Advanced	Non small cell	Platinum			53	13	1	Docetaxel
673	16447041	Lung cancer	Refractory:Relapsed	Small cell				29	69	2	Paclitaxel	Carboplatin
674	16446551	Gastric cancer	Advanced		Chemonaive:Chemotherapy			66	25.7	3	5-fluorouracil	Leucovorin	Docetaxel
675	16446338	Gastric cancer	Advanced		First line			47	51	2	S-1	Cisplatin
676	16445612	Ovarian cancer	Resistant		Platinum		Pegylated liposomal doxorubicin	27	28	2	Doxorubicin	Topotecan
677	16443259	Ovarian cancer	Refractory		Platinum		Pegylated liposomal doxorubicin	31	33	2	Doxorubicin	Gemcitabine
678	16434383	Myeloma	Relapsed:Refractory	Multiple			Pegylated liposomal doxorubicin	50	92	3	Doxorubicin	Dexamethasone	Thalidomide
679	16433201	Lung cancer		Non small cell	Previous treatment			36	33.3	1	Gefitinib
680	16428943	Gastric cancer	Advanced:Recurrent		Chemonaive			60	26	1	Gemcitabine
681	16418187	Lung cancer	Advanced	Non small cell	Paclitaxel:Platinum			27	18.5	1	Gemcitabine
682	16416335	Urinary tract cancer	Recurrent		Cisplatin			32	75	3	Paclitaxel	Ifosfamide	Nedaplatin
683	16416165	Gastric cancer:Esophageal cancer	Advanced		First line			43	14	1	Irinotecan
684	16414235	Pancreatic cancer	Advanced					68	18.6	2	Gemcitabine	Docetaxel
685	16411223	Lung cancer	Advanced	Non small cell	Chemonaive			77	47	2	Irinotecan	Cisplatin
686	16410363	Breast cancer	Metastatic	Her2-				33	27.3	1	Vinorelbine
687	16410363	Breast cancer	Metastatic	Her2+	Previous treatment			35	51.4	2	Vinorelbine	Trastuzumab
688	16406602	Lung cancer	Advanced	Non small cell	First line			40	25	2	Carboplatin	Paclitaxel
689	16381627	Breast cancer	Metastatic		First line			48	75	2	Docetaxel	Gemcitabine
690	16381626	Breast cancer	Metastatic	Her2+	First line		Every 3 week therapy	43	65	3	Paclitaxel	Carboplatin	Trastuzumab
691	16381626	Breast cancer	Metastatic	Her2+	First line		Weekly therapy	48	81	3	Paclitaxel	Carboplatin	Trastuzumab
692	16372489	Breast cancer	Metastatic	Her2+	Previous treatment			20	40	3	Gemcitabine	Cisplatin	Trastuzumab
693	16369989	Soft tissue sarcoma	Refractory		Previous treatment			32	23	1	Irinotecan
694	16361806	Gastric cancer	Advanced		Previous treatment			32	15.6	2	Irinotecan	Cisplatin
695	16354318	Lung cancer	Advanced	Non small cell	First line			28	7	1	Paclitaxel
696	16344915	Breast cancer	II:III		First line			39	92	2	Doxorubicin	Docetaxel
697	16334804	Gastric cancer	Advanced:Recurrent					15	57.1	2	Paclitaxel	Cisplatin
698	16334165	Lung cancer	Advanced	Non small cell	Chemotherapy			48	8.3	1	Docetaxel
699	16334161	Lung cancer	Inoperable	Non small cell	First line			79	43	2	Cisplatin	Paclitaxel
700	16334132	Breast cancer	Advanced		First line			34	53	3	5-fluorouracil	Epirubicin	Vinorelbine
701	16331692	Nasopharyngeal cancer	Resistant		Cisplatin			39	36	2	Gemcitabine	Vinorelbine
702	16331634	Leukemia	Recurrent:Refractory	Acute lymphocytic				14	14	1	Vincristine
703	16331494	Lung cancer	III:Unresectable	Non small cell	First line			26	80.8	3	Cisplatin	Vinorelbine	Radiation
704	16330672	Renal cancer	Metastatic		Cytokine therapy			63	40	1	Sunitinib
705	16330664	Lymphoma	Relapsed:Indolent	Non-Hodgkin's:B-cell				52	65	1	Fludarabine
706	16330438	Myeloma		Multiple	First line			21	48	2	Thalidomide	Dexamethasone
707	16325239	Ovarian cancer	Refractory	Epithelial	Platinum		Pegylated liposomal doxorubicin	29	23.1	1	Doxorubicin
708	16319509	Colorectal cancer	Metastatic		First line	Elderly		30	36.6	3	Irinotecan	5-fluorouracil	Leucovorin
709	16317294	Solid tumors	Advanced					19	31.6	3	Gemcitabine	Doxorubicin	Cisplatin
710	16317268	Gastric cancer	Advanced		Chemotherapy			38	32	2	Irinotecan	Mitomycin C
711	16316459	Breast cancer	Local:Recurrent:Metastatic		First line			40	35	2	Gemcitabine	Paclitaxel
712	19956368	Lung cancer	Advanced	Non small cell	First line			38	39.4	2	Docetaxel	Cisplatin
713	19956368	Lung cancer	Advanced	Non small cell	First line			38	18.4	2	Etoposide	Cisplatin
714	16308699	Lymphoma		T-cell:Peripherical	First line			26	76.9	6	Cyclophosphamide	Doxorubicin	Vincristine	Prednisone	Etoposide	Gemcitabine
715	16306873	Ovarian cancer	Relapsed		Chemotherapy			18	61.1	3	Carboplatin	Capecitabine	Epirubicin
716	16303865	Breast cancer	Metastatic		Anthracycline:Taxane			59	24	2	Pemetrexed	Gemcitabine
717	16294344	Lung cancer	Advanced	Non small cell	Chemonaive			53	41.5	2	Irinotecan	Capecitabine
718	16293974	Ovarian cancer	Advanced		First line		Carboplatin:Paclitaxel then Carboplatin:Doxorubicin	41	78	3	Paclitaxel	Carboplatin	Doxorubicin
719	16282244	Lung cancer	Advanced	Non small cell	Chemonaive			24	39.1	3	Angiostatin	Paclitaxel	Carboplatin
720	16278660	Esophageal cancer	Advanced:Metastatic					42	45	2	Gemcitabine	Cisplatin
721	16275653	Lymphoma	Relapsed:Indolent	Non-Hodgkin's:B-cell				12	67	1	Fludarabine
722	16265344	Colorectal cancer	Advanced		First line			31	46	2	Raltitrexed	Oxaliplatin
723	16265344	Colorectal cancer	Advanced		First line			32	34	2	Raltitrexed	Irinotecan
724	16260854	Lung cancer	III	Non small cell	First line			24	65.2	3	Paclitaxel	Carboplatin	Radiation
725	16252433	Lymphoma		Non-Hodgkin's	Previous treatment			19	32	1	Oxaliplatin
726	16249353	Lung cancer	Extensive stage	Small cell	First line			60	78	3	Paclitaxel	Carboplatin	Etoposide
727	16249353	Lung cancer	Extensive stage	Small cell	First line			60	48	2	Paclitaxel	Topotecan
728	16249215	Lung cancer	Advanced	Non small cell				161	42.8	2	Carboplatin	Paclitaxel
729	16234823	Endometrial cancer	Advanced:Metastatic		Chemonaive:Previous treatment			32	31	1	Docetaxel
730	16234567	Liver cancer	Unresectable					86	10.5	1	Doxorubicin
731	16234567	Liver cancer	Unresectable					91	20.9	4	Cisplatin	alpha-interferon	Doxorubicin	5-fluorouracil
732	16231851	Lymphoma		Waldenstrom's macroglobulinemia:Lymphoplasmacytic lymphoma				17	76.9	3	Pentostatin	Cyclophosphamide	Rituximab
733	16222310	Ovarian cancer	Recurrent	Epithelial	Chemotherapy			26	50	2	Tamoxifen	Goserelin
734	16222154	Head and neck cancer	Metastatic:Recurent	Squamous cell				27	14.8	2	Gemcitabine	Paclitaxel
735	16199980	Colorectal cancer	Advanced:Refractory		5-fluorouracil:Irinotecan			32	7.4	2	Trimetrexate	Capecitabine
736	16193241	Lung cancer	Limited stage	Small cell			Docetaxel:Etoposide:Carboplatin then Cisplatin:Radiation	17	82	5	Docetaxel	Etoposide	Carboplatin	Cisplatin	Radiation
737	16192591	Breast cancer	Metastatic		First line			109	58	2	Doxorubicin	Docetaxel
738	16192591	Breast cancer	Metastatic		First line			107	37	3	5-fluorouracil	Doxorubicin	Cyclophosphamide
739	16184923	Lung cancer	Unresectable	Non small cell				31	71	2	Gemcitabine	Docetaxel
740	16179099	Lung cancer	Advanced	Non small cell	First line			25	24	1	Vinorelbine
741	16175189	Lung cancer	Advanced	Non small cell	Taxane:Gemcitabine			74	22.5	2	Irinotecan	Cisplatin
742	16175189	Lung cancer	Advanced	Non small cell	Taxane:Gemcitabine			73	7	1	Cisplatin
743	16174227	Uterine cancer:Cervical cancer	Recurrent:Metastatic		First line		Pegylated liposomal doxorubicin	51	33	2	Carboplatin	Doxorubicin
744	16172198	Adrenocortical cancer	Advanced					72	48.6	4	Etoposide	Doxorubicin	Cisplatin	Mitotane
745	16166442	Lung cancer	Recurrent	Non small cell	Chemotherapy			?	11	2	Celecoxib	Docetaxel
746	16166442	Lung cancer	Recurrent	Non small cell	Previous treatment			56	11	2	Celecoxib	Docetaxel
747	16163541	Breast cancer	Metastatic		Anthracycline:Anthracycline naive		Pegylated liposomal doxorubicin	50	47.8	2	Doxorubicin	Gemcitabine
748	16163537	Breast cancer	Metastatic		Anthracycline:Taxane			38	40	2	Gemcitabine	Cisplatin
749	16162977	Melanoma	Metastatic		Chemotherapy			22	13.6	1	Cystemustine
750	16154858	Lymphoma		T-cell:Cutaneous	Previous treatment			9	33	1	Temozolomide
751	16149091	Lymphoproliferative disorders		CD20+			Posttransplant	11	64	1	Rituximab
752	16145065	Leukemia	Relapsed:Refractory	Chronic lymphocytic				36	83	2	Fludarabine	Alemtuzumab
753	16138364	Urinary tract cancer	Advanced	Transitional cell	Cisplatin			44	16	2	Carboplatin	Paclitaxel
754	16135465	Ovarian cancer	Recurrent		Chemotherapy			15	47	2	Bortezomib	Carboplatin
755	16135463	Lung cancer	Advanced	Non small cell				49	75	4	Paclitaxel	Carboplatin	Radiation	Efaproxiral
756	16134177	Soft tissue sarcoma	Advanced		Previous treatment			45	15.5	1	Temozolomide
757	16134177	Gastrointestinal stromal tumor	Advanced	Sarcoma	First line			18	0	1	Temozolomide
758	16133792	Myeloma		Multiple				42	80	3	Dexamethasone	Tretinoin	alpha-interferon
759	16125639	Lymphoma	Relapsed:Refractory					49	76	3	Ifosfamide	Idarubicin	Etoposide
760	16118509	Esophageal cancer	Advanced		Chemonaive			35	31.4	3	Gemcitabine	5-fluorouracil	Leucovorin
761	16118508	Colorectal cancer	Advanced:Metastatic		First line	Elderly		45	51	3	Oxaliplatin	Ftorafur	Leucovorin
762	16118507	Breast cancer	Metastatic		Chemotherapy			53	60	2	Docetaxel	Carboplatin
763	16110750	Colorectal cancer	Advanced		Previous treatment			30	13	3	Oxaliplatin	5-fluorouracil	Leucovorin
764	16110141	Colorectal liver metastases	Unresectable					40	55	3	Irinotecan	5-fluorouracil	Leucovorin
765	16110139	Lung cancer	Extensive disease	Small cell	Chemonaive			37	97	2	Cisplatin	Irinotecan
766	16110025	Gastric cancer:Esophageal cancer	Advanced		First line			76	26	2	Docetaxel	Cisplatin
767	16110025	Gastric cancer:Esophageal cancer	Advanced		First line			79	43	3	Docetaxel	Cisplatin	5-fluorouracil
768	16110008	Soft tissue sarcoma	Advanced		Chemonaive			35	17.1	1	ET-743
769	16101180	Ovarian cancer	Resistant		Platinum:Paclitaxel			30	20	2	Docetaxel	Irinotecan
770	16088236	Gastric cancer	Recurrent:Metastatic					30	40.7	3	Paclitaxel	5-fluorouracil	Leucovorin
771	16088234	Colorectal cancer	Advanced		First line			40	47.2	4	Irinotecan	5-fluorouracil	Leucovorin	Celecoxib
772	16080573	Ovarian cancer	Advanced:Resistant	Epithelial	Platinum:Taxane		Pegylated liposomal doxorubicin	37	22	2	Gemcitabine	Doxorubicin
773	16080554	Gastric cancer	Advanced		Second line			30	26.7	2	Docetaxel	Cisplatin
774	16078261	Pancreatic cancer:Biliary tract cancer	Advanced		First line			40	15	1	Gemcitabine
775	16076694	Colorectal cancer	Advanced		First line			47	49	2	Capecitabine	Irinotecan
776	16062082	Breast cancer	Advanced					35	74.29	2	Cisplatin	Vinorelbine
777	16062073	Biliary tract cancer	Advanced		Chemonaive:Chemotherapy			42	4.9	1	Exatecan
778	16061867	Myeloma	Relapsed:Refractory	Multiple	Previous treatment			66	42	2	Thalidomide	Celecoxib
779	19956515	Gastric cancer	Advanced					26	38	3	SKI-2053R	5-fluorouracil	Leucovorin
780	16051743	Leukemia		Chronic lymphocytic	First line			13	100	2	Thalidomide	Fludarabine
781	16044345	Breast cancer	Metastatic		Anthracycline:Taxane			26	30.4	2	Gemcitabine	Vinorelbine
782	16037685	Breast cancer	Metastatic		Heavily pretreated			20	25	3	Capecitabine	Idarubicin	Cyclophosphamide
783	16022921	Lung cancer	Extensive disease	Small cell	First line			50	66	2	Irinotecan	Etoposide
784	16020974	Breast cancer	Metastatic		First line			58	64.3	2	Docetaxel	Gemcitabine
785	16020968	Breast cancer	Advanced		Anthracycline:Paclitaxel			50	64	3	Docetaxel	Irinotecan	Filgrastim
786	16020967	Lung cancer	Advanced	Non small cell	First line		Gemcitabine:Carboplatin then Docetaxel	40	23.6	3	Gemcitabine	Carboplatin	Docetaxel
787	16012794	Breast cancer	Metastatic					26	19	2	Gemcitabine	Mitoxantrone
788	16012792	Lung cancer	Advanced	Non small cell	Chemonaive			28	25	1	Amrubicin
789	16012734	Breast cancer	Metastatic		First line			38	60.5	2	Docetaxel	Epirubicin
790	16012722	Pancreatic cancer	Advanced:Recurrent					22	27	4	Gemcitabine	Ftorafur	Cyclophosphamide	Radiation
791	16010592	Solid tumors brain metastases					Pegylated liposomal doxorubicin	19	36.8	2	Temozolomide	Doxorubicin
792	16006756	Gastric cancer	Metastatic:Recurent		First line			32	43.8	2	Docetaxel	Capecitabine
793	16006571	Mesothelioma	Malignant pleural		Chemonaive:Chemotherapy			12	58	3	Cisplatin	Gemcitabine	Vinorelbine
794	16005105	Lung cancer	III	Non small cell				42	45.5	2	Docetaxel	Radiation
795	16001992	Breast cancer	Advanced		Anthracycline:Taxane			80	8	1	Pemetrexed
796	16001173	Gastric cancer	Advanced		First line			52	34.6	4	Cisplatin	Epirubicin	5-fluorouracil	Leucovorin
797	16000128	Lymphoma	Relapsed:Refractory	B-cell:Diffuse large	Chemotherapy			22	50	2	Gemcitabine	Vinorelbine
798	15994148	Lymphoma	Recurrent:Refractory	Follicular	Previous treatment			35	11	1	Galiximab
799	15991268	Myeloma	Relapsed:Refractory	Multiple				25	72	2	Thalidomide	Dexamethasone
800	15986036	Pancreatic cancer	Advanced		Chemonaive			48	8	1	Gemcitabine
801	15986036	Pancreatic cancer	Advanced		Chemonaive			43	11	2	Gemcitabine	5-fluorouracil
802	15983389	Lymphoma	Recurrent:Refractory	Mantle cell				35	38	1	Temsirolimus
803	15975521	Nasopharyngeal cancer	Metastatic		First line			16	62.5	2	Docetaxel	Cisplatin
804	15965277	Lung cancer	Advanced	Non small cell	First line			29	43.5	2	Paclitaxel	Carboplatin
805	15956971	Lung cancer	Advanced	Non small cell	First line			60	25	2	Gemcitabine	Oxaliplatin
806	15956036	Gastric cancer	Metastatic					46	50	3	Epirubicin	Cisplatin	Docetaxel
807	15943897	Lung cancer	Metastatic	Non small cell				47	23	3	Exisulind	Docetaxel	Carboplatin
808	15942631	Esophageal cancer	Metastatic					24	46	2	Capecitabine	Docetaxel
809	15929806	Colorectal cancer	Metastatic		First line			42	45	2	Capecitabine	Irinotecan
810	15923431	Colorectal cancer	Advanced		Chemonaive			264	34.5	3	Irinotecan	5-fluorouracil	Leucovorin
811	15921394	Lymphoma		T-cell	Previous treatment			10	60	1	Alemtuzumab
812	15919687	Esophageal cancer	Advanced	Squamous cell				34	40	3	Oxaliplatin	Leucovorin	5-fluorouracil
813	15917704	Melanoma	Metastatic					28	33	5	Cisplatin	Vinblastine	Dacarbazine	alpha-interferon	Interleukin-2
814	15911866	Breast cancer	Metastatic	Her2+				94	34	1	Docetaxel
815	15911866	Breast cancer	Metastatic	Her2+				94	61	2	Docetaxel	Trastuzumab
816	15911866	Breast cancer	Metastatic	Her2+	First line			94	61	2	Trastuzumab	Docetaxel
817	15911866	Breast cancer	Metastatic	Her2+	First line			94	34	1	Docetaxel
818	15911238	Urinary tract cancer	Advanced		Second line			33	32.3	2	SCH66336	Gemcitabine
819	15908653	Squamous cell carcinoma		Oral				39	42	4	Interleukin-2	Cyclophosphamide	Indometacin	Zinc
820	15908652	Hematologic malignancies	Refractory					93	31	2	Nelarabine	Ara-G
821	15908650	Lymphoma	Relapsed:Refractory	Mantle cell:Non-Hodkin's				63	90	2	Bendamustine	Rituximab
822	15908196	Squamous cell carcinoma	Advanced	Head:Neck	Chemonaive			42	70	2	Cisplatin	Docetaxel
823	15908196	Squamous cell carcinoma	Advanced	Head:Neck	Chemonaive			41	69	2	Cisplatin	5-fluorouracil
824	15894360	Ovarian cancer	Advanced		Chemonaive			45	64.4	3	Gemcitabine	Paclitaxel	Cisplatin
825	15886472	Breast cancer	Advanced:Metastatic		Previous treatment			35	41.2	1	Paclitaxel
826	15879624	Colorectal cancer	Metastatic		First line			49	39	2	Capecitabine	Oxaliplatin
827	15870718	Gastric cancer	Refractory:Metastatic		Cisplatin:Taxane			64	21	3	Irinotecan	5-fluorouracil	Leucovorin
828	15865103	Melanoma	Advanced:Malignant					37	48.6	2	Temozolomide	Cisplatin
829	15865096	Colorectal cancer	Advanced		Chemonaive			48	27	2	Irinotecan	Raltitrexed
830	15865083	Breast cancer	Advanced		First line		Docetaxel first	27	55.6	3	Docetaxel	Epirubicin	Vinorelbine
831	15865081	Gastric cancer	Advanced					42	50	2	S-1	Cisplatin
832	15857589	Breast cancer	Metastatic		Chemotherapy:Hormone therapy			36	50	1	Paclitaxel
833	15856038	Gastric cancer	Advanced		First line			61	38	3	Oxaliplatin	5-fluorouracil	Leucovorin
834	15856035	Breast cancer	Advanced:Metastatic	Hormone receptor positive or unknown				100	27	2	Anastrozole	Exemestane
835	15855226	Colorectal cancer	Advanced		First line			147	33	3	Irinotecan	5-fluorouracil	Leucovorin
836	15855226	Colorectal cancer	Advanced		First line			148	32	3	Oxaliplatin	5-fluorouracil	Leucovorin
837	15850905	Lung cancer	III	Non small cell				135	75	3	Radiation	Paclitaxel	Cisplatin
838	15849224	Colorectal cancer	Advanced		Chemonaive	Elderly		78	51	2	Oxaliplatin	5-fluorouracil
839	15844664	Lung cancer	Advanced	Non small cell		Elderly		38	65.8	2	Nedaplatin	Irinotecan
840	15809523	Breast cancer	Metastatic		First line			54	48.1	1	Docetaxel
841	15809453	Nasopharyngeal cancer	Recurrent:Metastatic		Platinum			60	11.7	2	Cetuximab	Carboplatin
842	15807931	Colorectal cancer	Advanced		First line		Non-modulated 5-fluorouracil	59	55.9	2	Oxaliplatin	5-fluorouracil
843	15807931	Colorectal cancer	Advanced		First line		Modulated 5-fluorouracil	30	63	2	Oxaliplatin	5-fluorouracil
844	15803016	Breast cancer	Metastatic		Previous treatment			58	29	2	Gemcitabine	Cisplatin
845	15803001	Urinary tract cancer	Metastatic				Docetaxel:Methotrexate first, then Gemcitabine:Cisplatin	NA	54	4	Docetaxel	Methotrexate	Gemcitabine	Cisplatin
846	15800309	Breast cancer	Metastatic	Her2+	First line			105	19	1	Trastuzumab
847	15791454	Renal cancer	Advanced					38	12	1	Flavopiridol
848	15779863	Lymphoma	Relapsed:Refractory	Non-Hodgkin's				26	23	1	Paclitaxel
849	15771802	Breast cancer	Advanced					71	40.8	1	Paclitaxel
850	15770209	Breast cancer	Advanced		First line			25	70	3	Vinorelbine	5-fluorouracil	Leucovorin
851	15762356	Ovarian cancer	Recurrent	Epithelial	Platinum		Liposomal doxorubicin	30	26.6	1	Doxorubicin
852	15756271	Colorectal cancer	Metastatic		5-fluorouracil:Raltitrexed		Arm A	36	8	1	Irinotecan
853	15756271	Colorectal cancer	Metastatic		5-fluorouracil:Raltitrexed		Arm B	62	13	1	Irinotecan
854	15752891	Lung cancer	III	Non small cell				30	83	2	Radiation	Cisplatin
855	15746583	Lung cancer	Advanced	Non small cell	Chemonaive			40	45	2	Docetaxel	Cisplatin
856	15746580	Gastric cancer	Advanced				Pegylated liposomal doxorubicin	27	47	4	Doxorubicin	Mitomycin C	5-fluorouracil	Leucovorin
857	15744594	Breast cancer	Advanced		First line		Genetaxyl (Paclitaxel formulation)	29	41.4	1	Paclitaxel
858	15729600	Gastric cancer	Advanced					11	73	2	S-1	Cisplatin
859	15719279	Brain tumor	Metastatic:Unresectable					27	66.7	2	Celecoxib	Radiation
860	15709089	Biliary tract cancer	Advanced		First line			23	26.1	1	Gemcitabine
861	15691639	Biliary tract cancer	Advanced		Chemonaive			29	7.1	1	5-fluorouracil
862	15691639	Biliary tract cancer	Advanced		Chemonaive			29	19	3	5-fluorouracil	Leucovorin	Cisplatin
863	15685237	Breast cancer	Advanced		Chemotherapy			87	32	3	Mitomycin C	Vinblastine	Cisplatin
864	15685232	Urinary tract cancer	Advanced		First line			31	51.6	2	Gemcitabine	Docetaxel
865	15681517	Lymphoma	Low grade	Follicular				40	90	2	Rituximab	Fludarabine
866	15668288	Ovarian cancer	Recurrent		Heavily pretreated		Pegylated liposomal doxorubicin	30	37	2	Doxorubicin	Vinorelbine
867	15668284	Biliary tract cancer	Inoperable		First line			43	27.5	2	Gemcitabine	Cisplatin
868	15668279	Breast cancer	Advanced		First line	Elderly		46	53.7	1	Paclitaxel
869	15661564	Colorectal cancer	Metastatic			Elderly		35	40	2	Capecitabine	Oxaliplatin
870	15661224	Ovarian cancer	Recurrent		Previous treatment			40	62.5	2	Gemcitabine	Carboplatin
871	15661216	Ovarian cancer	Relapsed:Platinum sensitive	Epithelial	Platinum			25	84.2	2	Paclitaxel	Carboplatin
872	15660189	Brain tumor	Metastases		Untreated			47	58	2	Radiation	Topotecan
873	15659495	Colorectal cancer	Metastatic					47	77	4	Leucovorin	Oxaliplatin	5-fluorouracil	Irinotecan
874	15659494	Gastric cancer	Advanced		Chemonaive			43	37.8	2	Docetaxel	5-fluorouracil
875	15659494	Gastric cancer	Advanced		Chemonaive			43	35.6	3	Epirubicin	Cisplatin	5-fluorouracil
876	15657404	Lymphoma	Advanced	Non-Hodgkin's:Follicular	First line			37	72	1	Rituximab
877	15657402	Lymphoid malignancies		CD20+				29	59	1	Rituximab
878	15657402	Lymphoid malignancies	Low grade	CD20+				22	63	1	Rituximab
879	15655540	Gastric cancer	Recurrent		Fluoropyrimidine-based			32	28	2	Capecitabine	Cisplatin
880	15641027	Nasopharyngeal cancer				Children		17	93.7	5	Methotrexate	Cisplatin	5-fluorouracil	Leucovorin	Radiation
881	15613553	Lung cancer	Advanced					20	75	3	Paclitaxel	Nedaplatin	Radiation
882	15636670	Urinary tract cancer			Chemotherapy			30	45	2	Gemcitabine	Cisplatin
883	15632411	Lymphoma	Grade 1 or 2	Follicular:Non-Hodgkin's	First line			86	93	5	Rituximab	Cyclophosphamide	Doxorubicin	Vincristine	Prednisone
884	15627213	Renal cancer	Metastases				Removal of primary tumor:Pegylated interferon alfa-2b	22	13.6	1	alpha-interferon
885	15621802	Lymphoma	Relapsed:Refractory					40	41	4	Dexamethasone	Ifosfamide	Cisplatin	Etoposide
886	15613908	Breast cancer	Metastatic		Anthracycline			48	46	3	Vinorelbine	Docetaxel	G-CSF
887	15613904	Melanoma	Metastatic		First line			13	0	1	Vinorelbine
888	15613699	Lymphoma		Indolent:Mantle cell	Chemotherapy			24	58	1	Bortezomib
889	15613697	Lymphoma	Relapsed:Refractory	Non-Hodgkin's:B-cell			Mantle cell	29	41	1	Bortezomib
890	15613697	Lymphoma	Relapsed:Refractory	Non-Hodgkin's:B-cell			other B-cell	21	19	1	Bortezomib
891	15613558	Unknown primary site						37	42	2	Paclitaxel	Cisplatin
892	15611975	Nasopharyngeal cancer	Metastatic		Second line			32	78	3	Paclitaxel	Carboplatin	Gemcitabine
893	15611505	Intestinal cancer						30	40	3	Cisplatin	5-fluorouracil	Leucovorin
894	15605244	Myeloma	Refractory:Relapsed	Multiple				38	84	2	Thalidomide	Cyclophosphamide
895	15604993	Breast cancer	Advanced:Recurrent		First line			23	50	1	Docetaxel
896	15603860	Lung cancer	III:Unresectable	Non small cell				65	67.7	3	Mitomycin C	Vindesine	Cisplatin
897	15598943	Lung cancer	IV	Non small cell	First line			115	33.9	2	Docetaxel	Cisplatin
898	15598943	Lung cancer	IV	Non small cell	First line			118	26.3	2	Vinorelbine	Cisplatin
899	15598940	Breast cancer	Metastatic		Previous treatment			33	55	2	Capecitabine	Vinorelbine
900	15597103	Head and neck cancer	Recurrent:Unresectable	Squamous cell				41	68	2	Cisplatin	Capecitabine
901	15596913	Head and neck cancer	Recurrent:Metastatic	Squamous cell				59	20.6	2	Docetaxel	5-fluorouracil
902	15596913	Head and neck cancer	Recurrent:Metastatic	Squamous cell	Chemotherapy			20	25	2	Docetaxel	5-fluorouracil
903	15596913	Head and neck cancer	Recurrent:Metastatic	Squamous cell	Chemonaive			43	18.6	2	Docetaxel	5-fluorouracil
904	15592837	Head and neck cancer	Recurrent:Metastatic	Squamous cell				40	43	3	Cisplatin	Paclitaxel	5-fluorouracil
905	15591460	Esophageal cancer	Advanced	Squamous cell				60	68.3	3	Cisplatin	5-fluorouracil	Radiation
906	15590399	Lymphoma	Low grade	Non-Hodgkin's				31	51.7	2	Fludarabine	alpha-interferon
907	15589587	Cervical cancer	Metastatic:Persistent:Recurrent		Chemotherapy			19	4.5	1	Gemcitabine
908	15589582	Ovarian cancer	Resistant		Platinum			58	14	1	9-aminocamptothecin
909	15588877	Lung cancer	Advanced:Inoperable:Non metastasized	Non small cell				17	65	3	Vinorelbine	Cisplatin	Radiation
910	15457123	Colorectal cancer	Advanced	High risk	5-fluorouracil			45	8.9	1	Irinotecan
911	15457123	Colorectal cancer	Advanced	Low risk	5-fluorouracil			51	15.7	1	Irinotecan
912	15297190	Endometrial cancer	Advanced:Recurrent					23	30.4	1	Paclitaxel
913	1511135	Lymphoma	Relapsed:Aggressive	B-cell				57	35	1	Rituximab
914	15072451	Brain tumor	High grade	Glioma	First line			42	40	1	Temozolomide
915	14990645	Soft tissue sarcoma	Advanced		Chemotherapy			52	4	1	ET-743
916	14977828	Lymphoma	Relapsed:Refractory	Non-Hodgkin's	Previous treatment			41	18.9	1	SAM486A
917	14666628	Gastric cancer	Advanced		Previous treatment			30	17	1	Docetaxel
918	14612894	Liver cancer	Unresectable		First line			50	2.1	1	Gemcitabine
919	13678728	Ovarian cancer	Recurrent		Paclitaxel			37	56.8	1	Cisplatin
920	12917039	Colorectal cancer	Advanced		5-fluorouracil			31	14.29	1	Oxaliplatin
921	12819934	Lymphoma	Relapsed	Non-Hodgkin's				11	37	1	Rituximab
922	12721250	Leukemia:Lymphoma		Lymphocytic	First line			28	58	1	Rituximab
923	12676255	Nasopharyngeal cancer	Recurrent:Metastatic		Platinum			17	23.5	1	Capecitabine
924	12649109	Brain tumor		Glioblastoma	Radiation			46	2.2	1	Irinotecan
925	12530041	Lung cancer	Advanced	Non small cell	First line	Elderly		52	38.5	1	Gemcitabine
926	12525520	Ovarian cancer	Recurrent:Refractory	Her2+				41	7.3	1	Trastuzumab
927	12504662	Endometrial cancer	Advanced:Recurrent		Previous treatment			60	13	1	Carboplatin
928	12202668	Breast cancer	Metastatic		Previous treatment			50	24	1	Paclitaxel
929	12123339	Lymphoma		B-cell:Indolent			Protocol compatible	69	61	1	Rituximab
930	12123339	Lymphoma		B-cell:Mantle cell			Protocol compatible	21	46	1	Rituximab
931	12075742	Lung cancer	Advanced	Non small cell	Radiation			59	15.8	1	Pemetrexed
932	12065565	Lymphoma	Relapsed	T-cell	Previous treatment			20	45	1	Trimetrexate
933	11956262	Testicular cancer	Relapsed:Refractory		Chemotherapy			32	13	1	Oxaliplatin
934	11841431	Leukemia	Relapsed:Refractory	Acute myeloid				28	46	1	Daunorubicin
935	11810037	Breast cancer	Metastatic		First line			39	37.1	1	Gemcitabine
936	11751486	Lung cancer	Advanced	Non small cell	First line	Elderly		35	23	1	Paclitaxel
937	11728223	Leukemia	Relapsed	Acute myeloid:CD33+				142	30	1	Gemtuzumab
938	11694786	Breast cancer	Metastatic	Her2+:Her2-	First line			57	26	1	Trastuzumab
939	11694786	Breast cancer	Metastatic	Her2+	First line		Fish-positive	57	41	1	Trastuzumab
940	11604551	Ovarian cancer	Advanced		First line			35	18	1	Gemcitabine
941	11561681	Melanoma	Metastatic		Chemonaive			24	0	1	CI-980
942	11391853	Breast cancer	Metastatic		Anthracycline			56	26	1	Paclitaxel
943	11342197	Breast cancer	Metastatic		Chemotherapy			222	15	1	Trastuzumab
944	11342197	Breast cancer	Metastatic		First line			113	23	1	Trastuzumab
945	11328299	Malignancies	Relapsed:Refractory	T-cell				10	60	1	Gemcitabine
946	11277650	Ovarian cancer	Relapsed:Refractory		Platinum			28	21	1	Vinorelbine
947	11230468	Cervical cancer		Non squamous	Radiation			42	31	1	Paclitaxel
948	10688490	Lung cancer	Advanced	Non small cell	First line	Elderly		46	22.2	1	Gemcitabine
949	10637071	Cervical cancer		Squamous cell	Chemotherapy			27	8	1	Gemcitabine
950	10577850	Lymphoma	Relapsed:Refractory	Non-Hodgkin's				31	20	1	Gemcitabine
951	10561225	Lymphoma		Non-Hodgkin's	Previous treatment			31	43	1	Rituximab
952	10512170	Lymphoma	Advanced	Low grade:Mantle				66	76	1	Cladribine
953	10470434	Ovarian cancer	Advanced		Platinum			40	22	1	Gemcitabine
954	10445421	Breast cancer	Metastatic		First line			19	22.3	1	Mitoxantrone
955	10440684	Gastric cancer	Advanced		Chemonaive			33	21	1	Trimetrexate
956	10367539	Urinary tract cancer	Metastatic		Cisplatin			24	29	1	Gemcitabine
957	10211545	Breast cancer	Metastatic		First line			42	14.3	1	Gemcitabine
958	10048477	Lung cancer	Advanced	Non small cell	Chemonaive			80	21.1	1	Gemcitabine
959	9932166	Ovarian cancer	Advanced		Platinum			38	13.9	1	Gemcitabine
960	9932160	Ovarian cancer	Advanced		Platinum			112	28	1	Paclitaxel
961	9779711	Ovarian cancer	Advanced	Epithelial	Cisplatin:Carboplatin:Paclitaxel			139	13.7	1	Topotecan
962	9740693	Cervical cancer	Advanced:Recurrent		Chemotherapy			44	9.1	1	Etoposide
963	9694704	Leukemia	Progressive:Advanced	Chronic lymphocytic	First line			71	78	1	Fludarabine
964	9694704	Leukemia	Progressive:Advanced	Chronic lymphocytic	First line			103	78	2	Fludarabine	Prednisone
965	9541691	Colorectal cancer	Metastatic		First line			25	20	1	Oxaliplatin
966	9537211	Head and neck cancer	Advanced:Recurrent	Squamous cell	Previous treatment			24	4.3	1	Ifosfamide
967	9508195	Cervical cancer	Advanced:Recurrent	Squamous cell	First line			33	18	1	Vinorelbine
968	9443638	Lung cancer		Non small cell	Chemonaive			73	26	1	Gemcitabine
969	9363871	Urinary tract cancer	Metastatic		First line			40	28	1	Gemcitabine
970	9327044	Lung cancer	Advanced	Non small cell	First line			37	19	1	Gemcitabine
971	9256895	Prostate cancer		Hormone-refractory	Hormonal			25	32	3	Estramustine	Etoposide	Vinorelbine
972	9193342	Prostate cancer	D1 and poor-prognosis:D2		First line			50	67	4	Suramin	Leuprolide	Flutamide	Hydrocortisone
973	9043029	Ovarian cancer	Advanced		First line			36	39.4	1	Paclitaxel
974	9006750	Lymphoma		Non-Hodgkin's	Previous treatment			23	46	1	Vinorelbine
975	8991195	Lung cancer	Advanced:Metastatic	Non small cell	Chemonaive:Chemotherapy			29	35	1	Docetaxel
976	8874331	Breast cancer	Metastatic	PR+	First line			28	10.7	1	Mifepristone
977	8761385	Breast cancer	Advanced		First line			31	52	1	Docetaxel
978	8712092	Prostate cancer	C:D					122	50	1	Bicalutamide
979	8562961	Lymphoma	Relapsed:Refractory	T-cell:Cutaneous	Previous treatment			21	28	1	Cladribine
980	8995493	Prostate cancer		Hormone-refractory	Hormonal			75	17	1	Suramin
981	8558935	Leukemia		Acute myeloid				28	28	1	Homoharringtonine
982	8558192	Esophageal cancer	Metastatic	Squamous cell	Chemonaive:Cisplatin			46	15	1	Vinorelbine
983	7572756	Prostate cancer		Hormone-refractory	Hormonal			40	15	1	CHIP
984	7572754	Breast cancer	Advanced		First line			63	44	1	Vinorelbine
985	8617581	Prostate cancer		Hormone-refractory:Metastatic				32	3	1	Didemnin B
986	8616116	Lung cancer	Advanced	Non small cell	First line			62	36	1	Paclitaxel
987	7805181	Prostate cancer		Hormone-refractory	Hormonal			18	33.3	3	Etoposide	Pirarubicin	Cisplatin
988	7977172	Prostate cancer	Advanced	Hormone-refractory	Hormonal			43	12	1	Amonafide
989	8040664	Lung cancer	Advanced:Metastatic	Non small cell	Radiation (9.5%)		High dose	84	20	1	Gemcitabine
990	8299090	Urinary tract cancer	Advanced		Previous treatment:Methotrexate			48	17	1	Trimetrexate
991	8107657	Renal cancer	Relapsed	Wilms' tumor				15	53	1	Carboplatin
992	1383436	Prostate cancer	Advanced	Hormone-refractory	Hormonal			36	30.5	2	Estramustine	Vinblastine
993	1382829	Prostate cancer	Advanced	Hormone-refractory	Hormonal			40	5	1	alpha-interferon
994	1321891	Lung cancer	Relapsed:Refractory	Small cell	Platinum			16	47	1	Irinotecan
995	1623377	Renal cancer	Metastatic					20	5	1	alpha-interferon
996	1346801	Lymphoma	Low grade	Lymphocytic	Previous treatment			40	43	1	Cladribine
997	1310105	Lung cancer	Advanced	Non small cell	First line		High dose	30	19	1	Epirubicin
998	2171793	Lung cancer		Non small cell				30	40	1	Cisplatin
999	2160033	Lung cancer	Extensive stage	Small cell	First line		High dose	71	47.9	1	Epirubicin
1000	10822463	Melanoma	Advanced:Malignant					96	22	1	alpha-interferon
1001	21810681	Lymphoma	Advanced:Follicular		First line			94	83	4	Bortezomib	Rituximab	Cyclophosphamide	Vincristine
1002	21805309	Breast cancer	Metastatic		First line			120	74	2	Bevacizumab	Paclitaxel
1003	21797111	Ovarian cancer	IC-IV		First line			20	90	1	Carboplatin
1004	21797111	Ovarian cancer	IC-IV		First line			20	75	2	Carboplatin	Thalidomide
1005	21792201	Gastric cancer	Advanced				Cohort I	38	50	2	Docetaxel	Capecitabine
1006	21792201	Gastric cancer	Advanced				Cohort II	49	23.5	2	Docetaxel	Capecitabine
1007	21729686	Leukemia	Refractory:Acute	Myeloid	Chemotherapy			27	41	3	AEG35156	Cytarabine	Idarubicin
1008	21729686	Leukemia	Refractory:Acute	Myeloid	Chemotherapy			13	69	2	Cytarabine	Idarubicin
1009	21728023	Gastric cancer	Advanced:Recurrent		Chemotherapy		NK105 paclitaxel-incorporating micellar nonoparticle	56	25	1	Paclitaxel
1010	21723792	Breast cancer	Metastatic		No previous chemotherapy			93	58.7	3	Paclitaxel	Bevacizumab	Gemcitabine
1011	21723792	Breast cancer	Metastatic		No previous chemotherapy			94	48.9	2	Paclitaxel	Bevacizumab
1012	21723596	Cervical cancer	Diesease outside irradiated pelvis		Cisplatin:Radiation			29	21.4	2	Docetaxel	Gemcitabine
1013	21723596	Cervical cancer	Diesease confined to irradiated pelvis		Cisplatin:Radiation			21	9.5	2	Docetaxel	Gemcitabine
1014	21715361	Lung cancer	Advanced	Non small cell:no EGFR mutations	Third line			20	15	1	Erlotinib
1015	21690468	Melanoma	Metastatic	C-Kit mutation or amplification				43	23.3	1	Imatinib
1016	21684151	Lung cancer	Extensive stage	Small cell	First line			28	61	1	Amrubicin
1017	21684151	Lung cancer	Extensive stage	Small cell	First line			30	77	2	Amrubicin	Cisplatin
1018	21684151	Lung cancer	Extensive stage	Small cell	First line			30	63	2	Cisplatin	Etoposide
1019	21665463	Breast cancer	Advanced:Metastatic	Her2+	First line			45	55	3	Doxorubicin	Docetaxel	Trastuzumab
1020	21663862	Lung cancer	Relapsed	Small cell				38	8	1	Topotecan
1021	21576636	Lung cancer	Advanced	Non small cell	Previous treatment			111	8	2	Sorafenib	Erlotinib
1022	21576636	Lung cancer	Advanced	Non small cell	Previous treatment			55	11	1	Erlotinib
1023	21558407	Breast cancer	Metastatic	Her2+	Trastuzumab			31	22	2	Tanespimycin	Trastuzumab
1024	21554260	Myeloma		Multiple	First line			43	78	3	Bortezomib	Doxorubicin	Thalidomide
1025	21537039	Endometrial cancer	Recurrent:Persistent		Cytotoxic			52	29	1	Bevacizumab
1026	21528063	Colorectal cancer	Metastatic	EGFR+	Chemotherapy			129	13.8	2	Cetuximab	Irinotecan
1027	21527587	Melanoma	Metastatic		First line			62	16.1	2	Temozolomide	Bevacizumab
1028	21523722	Ovarian cancer	Recurrent					38	57.1	2	Belotecan	Carboplatin
1029	21523716	Gastric cancer	Advanced		First line			39	46	2	Docetaxel	S-1
1030	21523716	Gastric cancer	Advanced		First line			41	24	2	Docetaxel	Cisplatin
1031	21493190	Breast cancer	Metastatic		Anthracycline:Taxane			37	35	2	Vinorelbine	5-fluorouracil
1032	21479635	Pancreatic cancer	Metastatic:Advanced		First line			50	36	3	Bevacizumab	Gemcitabine	Oxaliplatin
1033	21472713	Ovarian cancer	Resistant:Refractory		Platinum			30	13.8	2	Azacitidine	Carboplatin
1034	21458256	Lung cancer		Small cell		Elderly		30	83.3	2	Carboplatin	Irinotecan
1035	21447728	Neoplasm	Recurrent:Refractory	B-cell				16	44	2	Bortezomib	Flavopiridol
1036	21440503	Lymphoma	Relapsed:Refractory	Mantle cell				69	59	2	Temsirolimus	Rituximab
1037	21425150	Lymphoma	Relapsed:Refractory	Non-Hodgkin's				31	42	1	Clofarabine
1038	21422406	Urinary tract cancer	Metastatic		First line			43	72	3	Cisplatin	Gemcitabine	Bevacizumab
1039	21400239	Pancreatic cancer	Advanced		First line			90	10.3	3	5-fluorouracil	Leucovorin	Gemcitabine
1040	21399997	Lung cancer	Advanced	Non small cell	Previous treatment	Women		40	62.5	1	Gefitinib
1041	21370599	Cervical cancer	Advanced:Recurrent		First line			66	25	2	Docetaxel	Carboplatin
1042	21358208	Breast cancer	Metastatic		First line	Weekly arm		85	44.2	2	Docetaxel	Doxorubicin
1043	21358208	Breast cancer	Metastatic		First line	Standard arm		157	52.4	2	Docetaxel	Doxorubicin
1044	21358207	Breast cancer	Metastatic		First line	Weekly arm		102	22.9	1	Docetaxel
1045	21358207	Breast cancer	Metastatic		First line	Standard arm		60	42.6	1	Docetaxel
1046	21345941	Cervical cancer	Advanced:Recurrent					36	30.6	1	S-1
1047	21343546	Myeloma	Relapsed:Refractory	Multiple				40	30	2	Bortezomib	Temsirolimus
1048	21327933	Lung cancer	Extensive stage	Small cell	Chemonaive			33	69.7	2	Cisplatin	Etoposide
1049	21327684	Gastric cancer	Advanced		Previous treatment			38	17	2	S-1	Irinotecan
1050	21327683	Breast cancer	Metastatic	Her2-	Anthracycline			42	62	2	Docetaxel	Gemcitabine
1051	21326246	Biliary tract cancer	Metastatic					49	24.5	2	S-1	Oxaliplatin
1052	21325974	Lung cancer	Advanced	Non small cell	Second line			57	7.1	1	S-1
1053	21323791	Urinary tract cancer	Metastatic		Second line			45	40	3	Paclitaxel	Ifosfamide	Nedaplatin
1054	21323520	Lymphoma	Relapsed	Mantle cell				25	60	2	Bortezomib	Gemcitabine
1055	21317767	Lung cancer	Advanced	Non small cell	First line	Elderly		29	27.6	1	S-1
1056	21303789	Colorectal cancer	Metastatic		First line			52	40.4	3	5-fluorouracil	Leucovorin	Irinotecan
1057	21293244	Squamous cell carcinoma	Advanced	Head:Neck				35	79	3	Paclitaxel	Carboplatin	Radiation
1058	21277039	Lung cancer	Sensitive:Refractory:Relapsed	Small cell	Previous treatment			25	36	2	Amrubicin	Carboplatin
1059	21273612	Gastric cancer	Advanced:Recurrent					93	33.3	2	Paclitaxel	Doxifluridine
1060	21273607	Colorectal cancer	Metastatic					30	43	4	Capecitabine	Oxaliplatin	Bevacizumab	Cetuximab
1061	21273514	Leukemia		Acute myeloid		Elderly		30	53	2	Clofarabine	Cytarabine
1062	21270619	Cervical cancer	Advanced:Persistent:Recurrent					22	31.8	2	Capecitabine	Cisplatin
1063	21264838	Lung cancer	III	Non small cell			Intensity-modulated	30	63	2	Radiation	Cetuximab
1064	21245487	Leukemia	Relapsed	Chronic lymphocytic	Previous treatment			284	74	3	Fludarabine	Cyclophosphamide	Rituximab
1065	21245435	Lymphoma	Relapsed:Refractory	T-cell				109	29	1	Pralatrexate
1066	21244601	Renal cancer	Metastatic					60	20	3	Interleukin-2	GM-CSF	alpha-interferon
1067	21208842	Colorectal cancer	Metastatic		Irinotecan			79	27	2	Cetuximab	Irinotecan
1068	21191696	Colorectal cancer	Advanced		Second line			53	20.8	3	Oxaliplatin	Leucovorin	5-fluorouracil
1069	21189393	Lymphoma		Diffuse large B-cell	Untreated			40	100	6	Bortezomib	Cyclophosphamide	Doxorubicin	Vincristine	Prednisone	Rituximab
1070	21189393	Lymphoma		Mantle cell	Untreated			36	91	6	Bortezomib	Cyclophosphamide	Doxorubicin	Vincristine	Prednisone	Rituximab
1071	21189385	Leukemia		Lymphocytic	Untreated			25	56	1	Lenalidomide
1072	21188632	Breast cancer	Advanced:Metastatic		First line			36	26	1	Pemetrexed
1073	21181475	Head and neck cancer	Recurrent:Metastatic		No previous chemotherapy			74	29	1	Paclitaxel
1074	21174093	Melanoma	III:IV					72	36.7	1	Interleukin-2
1075	21157450	Esophageal cancer	Advanced:Locally					24	50	3	Docetaxel	Cisplatin	Radiation
1076	21150776	Breast cancer	Metastatic		First line			12	59	2	Vinorelbine	Oxaliplatin
1077	21140241	Lung cancer	Limited disease	Small cell	Chemonaive			33	72.73	3	Irinotecan	Cisplatin	Radiation
1078	21135857	Lymphoma	Relapsed:Aggressive		Previous treatment			77	30	1	Everolimus
1079	21135284	Lung cancer		Small cell	Sensitive to platinum			50	44	1	Amrubicin
1080	21135284	Lung cancer		Small cell	Sensitive to platinum			26	15	1	Topotecan
1081	21120580	Colorectal cancer	Advanced		First line			42	9.5	4	Bevacizumab	Leucovorin	5-fluorouracil	Gemcitabine
1082	21120580	Colorectal cancer	Advanced		First line			42	40.5	4	Bevacizumab	Leucovorin	5-fluorouracil	Oxaliplatin
1083	21119370	Cervical cancer	Advanced:Locally					71	73.2	2	Cisplatin	Irinotecan
1084	21119032	Gastric cancer:Esophageal cancer	Advanced		First line			48	46	3	Irinotecan	Leucovorin	5-fluorouracil
1085	21107293	Lung cancer		Non small cell	Platinum-Resistant			34	23.5	2	S-1	Gemcitabine
1086	21088439	Breast cancer	Metastatic	Her2+	First line			57	51	2	Paclitaxel	Lapatinib
1087	21077997	Colorectal cancer	Advanced					43	55	2	Irinotecan	S-1
1088	21071270	Biliary tract cancer	Advanced:Malignant					30	63	3	Cetuximab	Gemcitabine	Oxaliplatin
1089	21070370	Lymphoma	Relapsed:Refractory indolent	Non-Hodgkin's				20	90	2	Cladribine	Rituximab
1090	21067443	Myelodysplastic syndrome			azacitidine	Elderly		9	44	1	Clofarabine
1091	21058409	Liver cancer	Advanced					41	24.4	2	Doxorubicin	Gemcitabine
1092	21057306	Colorectal cancer	Metastatic		First line	Elderly		41	65	2	Bevacizumab	Capecitabine
1093	21056507	Lung cancer	III	Non small cell				21	85.7	3	Pemetrexed	Carboplatin	Radiation
1094	21055798	Ovarian cancer	Relapsed		Platinum sensitive			55	30.9	2	Topotecan	Carboplatin
1095	21030496	Melanoma	Metastatic		First line			15	15	2	Bevacizumab	Fotemustine
1096	21029701	Breast cancer	Operable	Her2+				40	87.5	2	Paclitaxel	Trastuzumab
1097	20944176	Breast cancer	Advanced:Locally		Neoadjuvant			50	74	3	Gemcitabine	Doxorubicin	Docetaxel
1098	20942866	Lymphoma	Indolent	Non-Hodgkin's B-cell	Untreated		Arm C	34	94	5	Rituximab	Cyclophosphamide	Doxorubicin	Vincristine	Prednisone
1099	20942866	Lymphoma	Indolent	Non-Hodgkin's B-cell	Untreated		Arm S	33	96	5	Rituximab	Cyclophosphamide	Doxorubicin	Vincristine	Prednisone
1100	20940720	Lung cancer	Advanced:Locally	Non small cell				35	94.3	3	Nedaplatin	Irinotecan	Radiation
1101	20934233	Lung cancer	Extensive disease	Small cell	Chemonaive			26	96	4	Irinotecan	Oxaliplatin	Etoposide	Carboplatin
1102	20880120	Lymphoma	Recurrent	Follicular:Mantle:Waldenström macroglobulinaemia				42	67	2	Bortezomib	Rituximab
1103	20873987	Lung cancer	Advanced:Locally:III	Non small cell				10	70	3	Paclitaxel	Carboplatin	Radiation
1104	20848104	Lymphoma	Indolent	Non-follicular:B-cell				61	83	2	Fludarabine	Cyclophosphamide
1105	20832894	Lung cancer		Small cell	Second line			25	24	1	Belotecan
1106	20821330	Gastric cancer	Advanced					39	64.1	3	Doxorubicin	5-fluorouracil	Cisplatin
1107	20821330	Gastric cancer	Advanced					39	38.5	3	Mitomycin C	5-fluorouracil	Cisplatin
1108	20820983	Gastric cancer	Advanced		Untreated			54	46.3	2	Paclitaxel	S-1
1109	20811895	Biliary tract cancer	Advanced					25	30.4	2	Gemcitabine	S-1
1110	20810546	Lymphoma	Relapsed:Refractory	MALT				32	48	1	Bortezomib
1111	20803016	Gastric cancer	Advanced		First line			45	57.8	2	Docetaxel	S-1
1112	20797843	Breast cancer	Metastatic	Her2-	First line			161	26.1	1	Capecitabine
1113	20739433	Lymphoma	Relapsed:Refractory	T-cell				109	27	1	Pralatrexate
1114	20739431	Myeloma		Multiple				39	87	2	Melphalan	Bortezomib
1115	20734318	Myeloma		Multiple	First line			34	100	2	Bortezomib	Thalidomide
1116	20733120	Acute myeloid leukemia:Myelodysplasia						16	27	1	Tosedostat
1117	20724574	Breast cancer	Metastatic	Her2+	First line			42	70.3	1	Trastuzumab
1118	20720418	Breast cancer	Metastatic		Anthracycline			72	45.8	2	Vinorelbine	Capecitabine
1119	20714726	Gastric cancer	Advanced		First line			34	35.3	1	S-1
1120	20705560	Breast cancer	Metastatic	Her2+	First line			32	62.5	3	Paclitaxel	Carboplatin	Trastuzumab
1121	20703479	Esophageal cancer	Advanced:Recurrent		Platinum			53	44.2	1	Paclitaxel
1122	20696678	Head and neck cancer	Metastatic:Recurent	Squamous cell				36	50	2	Capecitabine	Cisplatin
1123	20670085	Biliary tract cancer	Advanced					36	34	3	Gemcitabine	Oxaliplatin	Capecitabine
1124	20662793	Biliary tract cancer	Advanced					48	31.1	2	Gemcitabine	Carboplatin
1125	20647708	Cervical cancer	Advanced:Metastatic		Previous treatment			45	13	1	Capecitabine
1126	20643620	Colorectal cancer	Metastatic					44	39	4	Oxaliplatin	5-fluorouracil	Leucovorin	Capecitabine
1127	20639655	Lymphoma		Hodgkin's				26	85	3	Dexamethasone	Cytarabine	Cisplatin
1128	20639655	Lymphoma		Non-Hodgkin's				25	95	3	Dexamethasone	Cytarabine	Cisplatin
1129	20634689	Gastric cancer	Unresectable:Advanced					68	23.5	2	Pemetrexed	Cisplatin
1130	20629034	Liver cancer	Advanced					9	26	2	PTK787/ZK222584	Doxorubicin
1131	20628744	Breast cancer	Metastatic					56	44.6	2	Gemcitabine	Paclitaxel
1132	20628385	Biliary tract cancer	Advanced					42	11.9	1	Gemcitabine
1133	20628385	Biliary tract cancer	Advanced					41	19.5	2	Gemcitabine	Cisplatin
1134	20626754	Lymphoma	Relapsed:Refractory indolent	Non-Hodgkin's:Mantle cell				58	93	1	Bendamustine
1135	20605367	Lung cancer	Unresectable:III	Non small cell				16	88	3	Pemetrexed	Radiation	Cisplatin
1136	20605363	Pancreatic cancer	Unresectable:Locally advanced					34	41	2	S-1	Radiation
1137	20602196	Gastric cancer	Metastatic					23	35	3	Oxaliplatin	5-fluorouracil	Leucovorin
1138	20595448	Breast cancer	Locally recurrent:Metastatic		First line			39	21	2	Bevacizumab	Doxorubicin
1139	20594195	Lymphoma	Relapsed:Refractory indolent	B-cell non-Hodgkin's:Mantle cell				9	89	1	Bendamustine
1140	20593550	Lung cancer	Platinum- and Erlotinib-resistant					89	2	1	Aflibercept
1141	20593498	Colorectal cancer	Metastatic					74	43	4	Cetuximab	5-fluorouracil	Leucovorin	Oxaliplatin
1142	20593498	Colorectal cancer	Metastatic					77	45	4	Cetuximab	5-fluorouracil	Leucovorin	Irinotecan
1143	20585851	Breast cancer	Metastatic	Her2-	First line			30	75.9	3	Paclitaxel	Bevacizumab	Gemcitabine
1144	20584542	Ovarian cancer	Recurrent		Platinum			36	18	1	Pazopanib
1145	20572046	Lymphoma	Recurrent:Refractory	T-cell non-Hodgkin's				23	30	1	Lenalidomide
1146	20559897	Gastric cancer	Advanced		Untreated			24	54.2	2	Irinotecan	S-1
1147	20556612	Lung cancer	Advanced	Non small cell	Previous treatment			49	16.3	2	S-1	Docetaxel
1148	20553268	Myeloma	Relapsed	Multiple				31	81	3	Cyclophosphamide	Lenalidomide	Dexamethasone
1149	20551376	Lymphoma	Early unfavorable:Advanced	Hodgkin's		Elderly		65	88	6	Bleomycin	Doxorubicin	Cyclophosphamide	Vincristine	Procarbazine	Prednisone
1150	20549824	Lymphoma	Recurrent:Refractory	Follicular non-Hodgkin's	Rituximab naive			50	84	3	Rituximab	Fludarabine	Mitoxantrone
1151	20542986	Lymphoma	High risk	Diffuse large B-cell	Untreated	Elderly		55	80	6	Ibritumomab tiuxetan	Rituximab	Cyclophosphamide	Doxorubicin	Vincristine	Prednisone
1152	20530693	Myeloma	Relapsed:Refractory	Multiple				19	13	1	Plitidepsin
1153	20530693	Myeloma	Relapsed:Refractory	Multiple				18	22	2	Plitidepsin	Dexamethasone
1154	20512334	Breast cancer	Advanced:Metastatic		Anthracycline			42	38.1	2	Gemcitabine	Paclitaxel
1155	20485287	Head and neck cancer	Recurrent:Metastatic	Squamous cell	Platinum			40	24.2	1	Capecitabine
1156	20479694	Lung cancer	Extensive stage	Small cell				43	79	3	Irinotecan	Cisplatin	Amrubicin
1157	20473611	Lung cancer	Advanced	Non small cell				22	43	3	BNP7787	Paclitaxel	Cisplatin
1158	20462981	Colorectal cancer	Metastatic		First line			58	72	3	Capecitabine	Oxaliplatin	Bevacizumab
1159	20461377	Gastric cancer	Advanced		Untreated			44	59.1	3	S-1	Paclitaxel	Cisplatin
1160	20458031	Lymphoma	Low grade	Follicular	Untreated			30	100	4	Cyclophosphamide	Vinblastine	Prednisone	Tositumomab
1161	20451285	Lung cancer	Localized advanced	Non small cell	Untreated	Elderly		22	75	2	S-1	Radiation
1162	20428819	Colorectal cancer	Advanced					13	66.7	3	5-fluorouracil	Irinotecan	Oxaliplatin
1163	20424611	Colorectal cancer	Metastatic		First line			59	34	2	Capecitabine	Bevacizumab
						Total number of patients:		53745
