# Supplementary material for: Inference of synergy/antagonism between anticancer drugs from the pooled analysis of clinical trials
Source: BMC Med Res Methodol. 2013 Jun 12;13:77. doi: 10.1186/1471-2288-13-77 (PMC3694030; doi:10.1186/1471-2288-13-77)
Supplement: Additional file 3 — Agent combinations manifesting evidence of more than one class of response rates, depending on cancer subtype or other factors. [file 1471-2288-13-77-S3.xls]

## Sheet: Sheet1
PMID	Site	Stage	Subtype	Previous treatment	Number of patients	Reported ORR	Bayesian ORR	Excluded	Combination
20160718	Liver cancer	Advanced:Metastatic			45	9	9	yes	Bevacizumab	Capecitabine
21057306	Colorectal cancer	Metastatic		First line	41	65	47		Bevacizumab	Capecitabine
20424611	Colorectal cancer	Metastatic		First line	59	34	47		Capecitabine	Bevacizumab
20142598	Waldenstrom macroglobulinemia	Relapsed:Refractory			51	70	71	yes	Everolimus
21135857	Lymphoma	Relapsed:Aggressive		Previous treatment	77	30	30	yes	Everolimus
20053476	Lung cancer	Resistant:Relapsed	Non small cell	Doxetacel:Carboplatin	18	15.6	38		Paclitaxel
19331212	Breast cancer	Advanced:Metastatic		Chemotherapy	69	44.9	38		Paclitaxel
18505061	Breast cancer	Operable			53	67.9	38		Paclitaxel
18303437	Lung cancer	Extensive stage	Small cell	First line	36	33	38		Paclitaxel
17450473	Lung cancer	Advanced	Non small cell		57	44	38		Paclitaxel
17114656	Lung cancer	III	Non small cell	Carboplatin:Etoposide:Radiation	87	53	38		Paclitaxel
16850247	Breast cancer	Advanced	Her2+	First line	58	56.9	38		Paclitaxel
16354318	Lung cancer	Advanced	Non small cell	First line	28	7	38		Paclitaxel
15886472	Breast cancer	Advanced:Metastatic		Previous treatment	35	41.2	38		Paclitaxel
15857589	Breast cancer	Metastatic		Chemotherapy:Hormone therapy	36	50	38		Paclitaxel
15779863	Lymphoma	Relapsed:Refractory	Non-Hodgkin's		26	23	38		Paclitaxel
15771802	Breast cancer	Advanced			71	40.8	38		Paclitaxel
15744594	Breast cancer	Advanced		First line	29	41.4	38		Paclitaxel
15668279	Breast cancer	Advanced		First line	46	53.7	38		Paclitaxel
15297190	Endometrial cancer	Advanced:Recurrent			23	30.4	38		Paclitaxel
12202668	Breast cancer	Metastatic		Previous treatment	50	24	38		Paclitaxel
11751486	Lung cancer	Advanced	Non small cell	First line	35	23	38		Paclitaxel
11391853	Breast cancer	Metastatic		Anthracycline	56	26	38		Paclitaxel
11230468	Cervical cancer		Non squamous	Radiation	42	31	38		Paclitaxel
9932160	Ovarian cancer	Advanced		Platinum	112	28	38		Paclitaxel
9043029	Ovarian cancer	Advanced		First line	36	39.4	38		Paclitaxel
8616116	Lung cancer	Advanced	Non small cell	First line	62	36	38		Paclitaxel
21728023	Gastric cancer	Advanced:Recurrent		Chemotherapy	56	25	38		Paclitaxel
21181475	Head and neck cancer	Recurrent:Metastatic		No previous chemotherapy	74	29	38		Paclitaxel
20703479	Esophageal cancer	Advanced:Recurrent		Platinum	53	44.2	38		Paclitaxel
19968498	Pancreatic cancer	Advanced			56	6.7	7	yes	Paclitaxel
20053476	Lung cancer	Resistant:Relapsed	Non small cell		14	28	40		Docetaxel	Carboplatin
19155998	Lung cancer	Advanced			30	46.7	40		Docetaxel	Carboplatin
17409982	Lung cancer	Advanced	Non small cell		50	30	40		Carboplatin	Docetaxel
17258800	Ovarian cancer	Recurrent		Platinum	36	67	40		Docetaxel	Carboplatin
16902837	Lung cancer	Advanced	Non small cell	First line	77	37.5	40		Docetaxel	Carboplatin
16465600	Lung cancer	Advanced	Non small cell		60	35	40		Docetaxel	Carboplatin
16118507	Breast cancer	Metastatic		Chemotherapy	53	60	40		Docetaxel	Carboplatin
21370599	Cervical cancer	Advanced:Recurrent		First line	66	25	40		Docetaxel	Carboplatin
19493585	Lung cancer	Advanced	Non small cell		98	72	72	yes	Docetaxel	Carboplatin
19910076	Lung cancer	Advanced	Non small cell		42	68	57		Cisplatin	Vinorelbine
17576521	Lung cancer	Advanced	Non small cell	First line	40	30	57		Vinorelbine	Cisplatin
16870542	Lung cancer	Advanced	Non small cell	First line	12	50	57		Cisplatin	Vinorelbine
16062082	Breast cancer	Advanced			35	74.3	57		Cisplatin	Vinorelbine
15598943	Lung cancer	IV	Non small cell	First line	118	26.3	26	yes	Vinorelbine	Cisplatin
19825887	Lung cancer		Small cell		36	89	89	yes	Amrubicin	Carboplatin
21277039	Lung cancer	Sensitive:Refractory:Relapsed	Small cell	Previous treatment	25	36	36	yes	Amrubicin	Carboplatin
19783552	Lung cancer	Advanced	Non small cell		45	37.8	38		Gemcitabine	Cisplatin
19546818	Lung cancer	Advanced	Non small cell		124	46.8	38		Gemcitabine	Cisplatin
19329221	Lung cancer	Advanced			54	27.8	38		Cisplatin	Gemcitabine
19139896	Lung cancer	Advanced	Small cell		54	40	38		Gemcitabine	Cisplatin
18575742	Lung cancer	Advanced	Non small cell		42	43	38		Gemcitabine	Cisplatin
18312930	Bladder cancer	Advanced		First line	57	59.4	38		Gemcitabine	Cisplatin
18165864	Breast cancer	Metastatic		Anthracycline:Taxane	27	26	38		Gemcitabine	Cisplatin
18023915	Lung cancer	Advanced	Non small cell	First line	56	39.3	38		Gemcitabine	Cisplatin
17675286	Pancreatic cancer	Metastatic		First line	38	26	38		Gemcitabine	Cisplatin
16965681	Lung cancer	Advanced	Non small cell	Chemonaive	46	32.5	38		Gemcitabine	Cisplatin
16886647	Ovarian cancer	Advanced		First line	28	57.7	38		Gemcitabine	Cisplatin
16884818	Lung cancer	Advanced	Non small cell	Chemonaive	45	51	38		Gemcitabine	Cisplatin
16760299	Biliary tract cancer	Unresectable:Metastatic			28	32	38		Gemcitabine	Cisplatin
16643994	Ovarian cancer	Recurrent		Platinum	59	16	38		Cisplatin	Gemcitabine
16475213	Biliary tract cancer	Advanced			29	34.5	38		Gemcitabine	Cisplatin
16278660	Esophageal cancer	Advanced:Metastatic			42	45	38		Gemcitabine	Cisplatin
16163537	Breast cancer	Metastatic		Anthracycline:Taxane	38	40	38		Gemcitabine	Cisplatin
15803016	Breast cancer	Metastatic		Previous treatment	58	29	38		Gemcitabine	Cisplatin
15668284	Biliary tract cancer	Inoperable		First line	43	27.5	38		Gemcitabine	Cisplatin
15636670	Urinary tract cancer			Chemotherapy	30	45	38		Gemcitabine	Cisplatin
20628385	Biliary tract cancer	Advanced			41	19.5	38		Gemcitabine	Cisplatin
16702814	Breast cancer	Metastatic		First line	46	81	80	yes	Gemcitabine	Cisplatin
19776022	Breast cancer	Metastatic		Anthracycline:Taxanes	62	8.1	19		Gemcitabine
18704636	Ovarian cancer	Recurrent		Chemotherapy	28	17.9	19		Gemcitabine
18683299	Lung cancer	Advanced	Non small cell	No previous chemotherapy	51	17.6	19		Gemcitabine
18214061	Renal cancer	Advanced			12	2	19		Gemcitabine
17909810	Nasopharyngeal cancer	Advanced		Platinum	32	43.8	19		Gemcitabine
17602086	Ovarian cancer	Resistant		Platinum	99	6.1	19		Gemcitabine
17452426	Urinary tract cancer	Advanced	Transitional cell	Cisplatin	46	25	19		Gemcitabine
16428943	Gastric cancer	Advanced:Recurrent		Chemonaive	60	26	19		Gemcitabine
16418187	Lung cancer	Advanced	Non small cell	Paclitaxel:Platinum	27	18.5	19		Gemcitabine
16078261	Pancreatic cancer:Biliary tract cancer	Advanced		First line	40	15	19		Gemcitabine
15986036	Pancreatic cancer	Advanced		Chemonaive	48	8	19		Gemcitabine
15709089	Biliary tract cancer	Advanced		First line	23	26.1	19		Gemcitabine
15589587	Cervical cancer	Metastatic:Persistent:Recurrent		Chemotherapy	19	4.5	19		Gemcitabine
14612894	Liver cancer	Unresectable		First line	50	2.1	19		Gemcitabine
12530041	Lung cancer	Advanced	Non small cell	First line	52	38.5	19		Gemcitabine
11810037	Breast cancer	Metastatic		First line	39	37.1	19		Gemcitabine
11604551	Ovarian cancer	Advanced		First line	35	18	19		Gemcitabine
11328299	Malignancies	Relapsed:Refractory	T-cell		10	60	19		Gemcitabine
10688490	Lung cancer	Advanced	Non small cell	First line	46	22.2	19		Gemcitabine
10637071	Cervical cancer		Squamous cell	Chemotherapy	27	8	19		Gemcitabine
10577850	Lymphoma	Relapsed:Refractory	Non-Hodgkin's		31	20	19		Gemcitabine
10470434	Ovarian cancer	Advanced		Platinum	40	22	19		Gemcitabine
10367539	Urinary tract cancer	Metastatic		Cisplatin	24	29	19		Gemcitabine
10211545	Breast cancer	Metastatic		First line	42	14.3	19		Gemcitabine
10048477	Lung cancer	Advanced	Non small cell	Chemonaive	80	21.1	19		Gemcitabine
9932166	Ovarian cancer	Advanced		Platinum	38	13.9	19		Gemcitabine
9443638	Lung cancer		Non small cell	Chemonaive	73	26	19		Gemcitabine
9363871	Urinary tract cancer	Metastatic		First line	40	28	19		Gemcitabine
9327044	Lung cancer	Advanced	Non small cell	First line	37	19	19		Gemcitabine
8040664	Lung cancer	Advanced:Metastatic	Non small cell	Radiation (9.5%)	84	20	19		Gemcitabine
20628385	Biliary tract cancer	Advanced			42	11.9	19		Gemcitabine
16879770	Lymphoma		T-cell:Cutaneous		25	68	68	yes	Gemcitabine
19728370	Melanoma	Metastatic		Dacarbazine:Temozolomide:Interleukin-2:alpha-interferon	109	5.5	6	yes	Lenalidomide
19728370	Melanoma	Metastatic		Dacarbazine:Temozolomide:Interleukin-2:alpha-interferon	40	3.4	31		Lenalidomide
19245430	Lymphoma	Relapsed:Refractory	Mantle cell		15	53	31		Lenalidomide
17088571	Leukemia	Relapsed:Refractory	Chronic lymphocytic		45	47	31		Lenalidomide
16840727	Myeloma	Relapsed:Refractory	Multiple		102	25	31		Lenalidomide
21189385	Leukemia		Lymphocytic	Untreated	25	56	31		Lenalidomide
20572046	Lymphoma	Recurrent:Refractory	T-cell non-Hodgkin's		23	30	31		Lenalidomide
19549707	Squamous cell carcinoma	Metastatic	Esophagus		32	13	13	yes	Cisplatin	5-fluorouracil
17075117	Gastric cancer	Advanced		First line	224	59	60		Cisplatin	5-fluorouracil
15908196	Squamous cell carcinoma	Advanced	Head:Neck	Chemonaive	41	69	60		Cisplatin	5-fluorouracil
19432900	Lymphoma	Relapsed	B-cell	Rituximab	18	50	57		Cladribine
10512170	Lymphoma	Advanced	Low grade:Mantle		66	76	57		Cladribine
8562961	Lymphoma	Relapsed:Refractory	T-cell:Cutaneous	Previous treatment	21	28	57		Cladribine
1346801	Lymphoma	Low grade	Lymphocytic	Previous treatment	40	43	57		Cladribine
17120198	Lymphoma	Indolent	Non-Hodgkin's	First line	38	100	100	yes	Cladribine
19329221	Lung cancer	Advanced			54	24.1	38		Docetaxel	Gemcitabine
19329221	Lung cancer	Advanced			57	12.5	38		Docetaxel	Gemcitabine
19139896	Lung cancer	Advanced	Small cell		54	34	38		Gemcitabine	Docetaxel
18342982	Lung cancer	Advanced	Non small cell	First line	35	29	38		Docetaxel	Gemcitabine
17917090	Esophageal cancer	Advanced:Metastatic:Recurrent			52	24	38		Docetaxel	Gemcitabine
17893522	Urinary tract cancer	Advanced:Metastatic		First line	33	53.1	38		Gemcitabine	Docetaxel
17551305	Head and neck cancer	Recurrent:Metastatic	Squamous cell		40	20	38		Docetaxel	Gemcitabine
17525042	Breast cancer	II:III			35	71.4	38		Docetaxel	Gemcitabine
17409898	Lung cancer	Advanced	Non small cell	First line	65	27	38		Docetaxel	Gemcitabine
17276537	Lung cancer	Advanced	Non small cell	Platinum	52	28	38		Docetaxel	Gemcitabine
17273825	Lung cancer	Advanced	Non small cell	First line	41	44	38		Gemcitabine	Docetaxel
17159607	Urinary tract cancer	Advanced	Transitional cell	Chemotherapy	34	53	38		Docetaxel	Gemcitabine
16414235	Pancreatic cancer	Advanced			68	18.6	38		Gemcitabine	Docetaxel
16381627	Breast cancer	Metastatic		First line	48	75	38		Docetaxel	Gemcitabine
16184923	Lung cancer	Unresectable	Non small cell		31	71	38		Gemcitabine	Docetaxel
16020974	Breast cancer	Metastatic		First line	58	64.3	38		Docetaxel	Gemcitabine
15685232	Urinary tract cancer	Advanced		First line	31	51.6	38		Gemcitabine	Docetaxel
21723596	Cervical cancer	Diesease outside irradiated pelvis		Cisplatin:Radiation	29	21.4	38		Docetaxel	Gemcitabine
21723596	Cervical cancer	Diesease confined to irradiated pelvis		Cisplatin:Radiation	21	9.5	38		Docetaxel	Gemcitabine
21327683	Breast cancer	Metastatic	Her2-	Anthracycline	42	62	38		Docetaxel	Gemcitabine
17669664	Lung cancer	Advanced	Non small cell		50	77	78	yes	Docetaxel	Gemcitabine
19307958	Lung cancer	Advanced	Non small cell		43	11.6	12	yes	Epirubicin	Docetaxel
16012734	Breast cancer	Metastatic		First line	38	60.5	61	yes	Docetaxel	Epirubicin
18411418	CLL			First line	300	95	95	yes	Fludarabine	Cyclophosphamide	Rituximab
21245487	Leukemia	Relapsed	Chronic lymphocytic	Previous treatment	284	74	74	yes	Fludarabine	Cyclophosphamide	Rituximab
18343924	Gastric cancer	Advanced			21	26	39		5-fluorouracil	Docetaxel	Cisplatin
17664469	Gastric cancer	Advanced		First line	40	36.6	39		Docetaxel	Cisplatin	5-fluorouracil
16110025	Gastric cancer:Esophageal cancer	Advanced		First line	79	43	39		Docetaxel	Cisplatin	5-fluorouracil
17075117	Gastric cancer	Advanced		First line	221	69	69	yes	Docetaxel	Cisplatin	5-fluorouracil
18334829	Colorectal cancer	Advanced:Metastatic		First line	66	33.3	34		5-fluorouracil	Leucovorin	Irinotecan
18230557	Gastric cancer	Advanced			31	22.6	34		Irinotecan	Leucovorin	5-fluorouracil
18073157	Gastric cancer	Advanced		First line	50	36	34		5-fluorouracil	Leucovorin	Irinotecan
17923456	Gastric cancer	Metastatic			36	10	34		Irinotecan	Leucovorin	5-fluorouracil
17667602	Colorectal cancer	Advanced		First line	38	39	34		Irinotecan	5-fluorouracil	Leucovorin
16760295	Colorectal cancer	Advanced		Chemonaive	38	41	34		Irinotecan	5-fluorouracil	Leucovorin
16319509	Colorectal cancer	Metastatic		First line	30	36.6	34		Irinotecan	5-fluorouracil	Leucovorin
16110141	Colorectal liver metastases	Unresectable			40	55	34		Irinotecan	5-fluorouracil	Leucovorin
15923431	Colorectal cancer	Advanced		Chemonaive	264	34.5	34		Irinotecan	5-fluorouracil	Leucovorin
15870718	Gastric cancer	Refractory:Metastatic		Cisplatin:Taxane	64	21	34		Irinotecan	5-fluorouracil	Leucovorin
15855226	Colorectal cancer	Advanced		First line	147	33	34		Irinotecan	5-fluorouracil	Leucovorin
21303789	Colorectal cancer	Metastatic		First line	52	40.4	34		5-fluorouracil	Leucovorin	Irinotecan
21119032	Gastric cancer:Esophageal cancer	Advanced		First line	48	46	34		Irinotecan	Leucovorin	5-fluorouracil
16766580	Colorectal cancer	Metastatic		First line	71	71	70	yes	5-fluorouracil	Leucovorin	Irinotecan
18272249	Lung cancer	Advanced	Small cell	First line	46	76.1	50		Irinotecan	Cisplatin
17767977	Lung cancer	Advanced	Small cell	First line	35	74.3	50		Irinotecan	Cisplatin
17214329	Lung cancer		Non small cell	First line	39	33.3	50		Irinotecan	Cisplatin
17133266	Lung cancer	Extensive stage	Small cell	First line	54	74.1	50		Irinotecan	Cisplatin
16770582	Gastric cancer	Advanced		Chemonaive:Chemotherapy	46	25.5	50		Irinotecan	Cisplatin
16411223	Lung cancer	Advanced	Non small cell	Chemonaive	77	47	50		Irinotecan	Cisplatin
16361806	Gastric cancer	Advanced		Previous treatment	32	15.6	50		Irinotecan	Cisplatin
16175189	Lung cancer	Advanced	Non small cell	Taxane:Gemcitabine	74	22.5	50		Irinotecan	Cisplatin
21119370	Cervical cancer	Advanced:Locally			71	73.2	50		Cisplatin	Irinotecan
16110139	Lung cancer	Extensive disease	Small cell	Chemonaive	37	97	97	yes	Cisplatin	Irinotecan
18201795	Lung cancer	Advanced	Non small cell	First line	47	19	19	yes	Gemcitabine	Carboplatin	Paclitaxel
16515569	Ovarian cancer	Advanced		First line	22	91	83		Gemcitabine	Carboplatin	Paclitaxel
15611975	Nasopharyngeal cancer	Metastatic		Second line	32	78	83		Paclitaxel	Carboplatin	Gemcitabine
17940076	Nasopharyngeal cancer				12	100	100	yes	Docetaxel	Radiation
16641904	Lung cancer	III	Non small cell	Docetaxel:Cisplatin:Radiation	43	58	52		Docetaxel	Radiation
16005105	Lung cancer	III	Non small cell		42	45.5	52		Docetaxel	Radiation
17893521	Lung cancer	Advanced	Non small cell	Second line	50	10	10	yes	Docetaxel	Vinorelbine
16755181	Breast cancer	Metastatic		Anthracycline	41	51	51	yes	Vinorelbine	Docetaxel
16969346	Lung cancer	Advanced	Non small cell	Chemonaive	22	4.5	24		Cisplatin
16175189	Lung cancer	Advanced	Non small cell	Taxane:Gemcitabine	73	7	24		Cisplatin
13678728	Ovarian cancer	Recurrent		Paclitaxel	37	56.8	24		Cisplatin
2171793	Lung cancer		Non small cell		30	40	24		Cisplatin
16940982	Lung cancer	Malignant pleural effusion	Non small cell	First line	80	83	82	yes	Cisplatin
19956368	Lung cancer	Advanced	Non small cell	First line	38	18.4	18	yes	Etoposide	Cisplatin
21684151	Lung cancer	Extensive stage	Small cell	First line	30	63	67		Cisplatin	Etoposide
21327933	Lung cancer	Extensive stage	Small cell	Chemonaive	33	69.7	67		Cisplatin	Etoposide
15800309	Breast cancer	Metastatic	Her2+	First line	105	19	20		Trastuzumab
12525520	Ovarian cancer	Recurrent:Refractory	Her2+		41	7.3	20		Trastuzumab
11694786	Breast cancer	Metastatic	Her2+:Her2-	First line	57	26	20		Trastuzumab
11694786	Breast cancer	Metastatic	Her2+	First line	57	41	20		Trastuzumab
11342197	Breast cancer	Metastatic		Chemotherapy	222	15	20		Trastuzumab
11342197	Breast cancer	Metastatic		First line	113	23	20		Trastuzumab
20724574	Breast cancer	Metastatic	Her2+	First line	42	70.3	71	yes	Trastuzumab
12504662	Endometrial cancer	Advanced:Recurrent		Previous treatment	60	13	13	yes	Carboplatin
8107657	Renal cancer	Relapsed	Wilms' tumor		15	53	74		Carboplatin
21797111	Ovarian cancer	IC-IV		First line	20	90	74		Carboplatin
