# Supplementary material for: Inference of synergy/antagonism between anticancer drugs from the pooled analysis of clinical trials
Source: BMC Med Res Methodol. 2013 Jun 12;13:77. doi: 10.1186/1471-2288-13-77 (PMC3694030; doi:10.1186/1471-2288-13-77)
Supplement: Additional file 4 — Predicted ORRs based on the 2-agent approximation (ORR2). The combinations were ranked in decreasing order or their predicted median ORR. When available, the empirically estimated ORR (ORR0) is reported as well. [file 1471-2288-13-77-S4.xls]

## Sheet: Sheet1
		2-agent approximation prediction			Empirical estimate
Agent 1	Agent 2	ORR (5%)	ORR (median)	ORR (95%)	ORR	Cancer sites that contributed to the 2-agent approximation estimate
Docetaxel	Cyclophosphamide	93.9008	102.187	104.867		Breast cancer
Epirubicin	Cyclophosphamide	90.7475	101.6	104.401		Breast cancer	Lymphoma
Fludarabine	Thalidomide	99.7402	99.9325	99.9928	100	Leukemia
Bortezomib	Thalidomide	99.4291	99.8306	99.9962	100	Myeloma
Radiation	Methotrexate	90.6113	97.3044	99.7605		Nasopharyngeal cancer
Rituximab	Methotrexate	84.4449	95.1842	99.9795		Lymphoma
Alemtuzumab	Rituximab	81.2523	94.2922	101.762		Leukemia:Lymphoma
Rituximab	alpha-interferon	88.559	94.2449	97.7506	93.9394	Lymphoma
Rituximab	Bendamustine	88.5119	91.635	94.1806	91.5385	Lymphoma
Fludarabine	Melphalan	82.7854	90.9928	98.9208		Multiple myeloma
Rituximab	Cladribine	81.0268	90.4699	96.5523	90	Lymphoma
Oxaliplatin	Rituximab	84.8977	89.0045	92.86		Leukemia	Lymphoma
Paclitaxel	Trastuzumab	84.2161	88.4982	92.6104	80	Breast cancer
Capecitabine	Radiation	82.8434	88.1969	92.9176	88.3333	Cervical cancer
Cyclophosphamide	Letrozole	82.5842	88.0215	92.3609	87.7193	Breast cancer
Bortezomib	Vincristine	75.177	87.7059	99.9409		Lymphoma
Cyclophosphamide	Rituximab	74.2936	86.831	99.686		CLL	Lymphoma	Leukemia
Ftorafur	Cisplatin	69.6386	86.8126	100.6		Head and neck cancer	Lung cancer
Fludarabine	Rituximab	82.3768	86.25	89.6564	86.0465	CLL	Lymphoma	Leukemia:Lymphoma	Leukemia
Bortezomib	Melphalan	80.3729	84.9163	89.2068	84.8101	Multiple myeloma	Myeloma
Cyclophosphamide	Thalidomide	76.7069	84.4695	90.3794	84.2105	Myeloma
Leucovorin	Methotrexate	61.7173	84.3069	99.8526		Lymphoma	Nasopharyngeal cancer
Fludarabine	Cyclophosphamide	77.9821	83.8889	88.595	83.6066	CLL	Multiple myeloma	Leukemia	Lymphoma
Rituximab	Mitoxantrone	76.3177	83.3298	91.3551		Lymphoma
5-fluorouracil	Methotrexate	55.459	82.4643	102.487		Gastric cancer	Nasopharyngeal cancer
Gemcitabine	Rituximab	76.7298	82.2314	87.0932		Lymphoma
Gemcitabine	Trastuzumab	72.6357	81.7729	91.4745		Breast cancer
Radiation	Tositumomab	69.3665	81.7347	90.5324	81.25	Lymphoma
Fludarabine	Ibritumomab tiuxetan	76.2124	81.6971	86.4679		Lymphoma
Radiation	Gefitinib	70.6666	81.5917	90.0307	80.9524	Brain tumor
Bortezomib	Dexamethasone	77.249	81.1749	84.7639	81.0458	Multiple myeloma	Myeloma
Carboplatin	Cisplatin	64.4408	80.6915	94.0915		Lung cancer
Rituximab	Ibritumomab tiuxetan	74.5562	80.1655	85.7764		Lymphoma
Bendamustine	Mitoxantrone	73.4008	79.7482	86.1674		Lymphoma
Epirubicin	Capecitabine	69.2387	79.2049	88.7712		Gastric cancer	Breast cancer	Ovarian cancer
Doxorubicin	Methotrexate	61.3972	78.3738	92.1618		Lymphoma
Fludarabine	Prednisone	72.5138	77.9192	82.4044	77.6699	Leukemia
Gemcitabine	Methotrexate	60.8236	76.8062	90.262		Mesothelioma
Cisplatin	Amrubicin	68.0025	76.4524	84.1506	76.6667	Lung cancer
Methotrexate	Mitoxantrone	55.5283	75.9242	97.2566		Mesothelioma
Rituximab	Radiation	70.1477	75.8923	80.7284	75.8242	Lymphoma
Cyclophosphamide	Melphalan	65.9382	75.7185	86.2998		Multiple myeloma
Carboplatin	Thalidomide	64.6519	75.505	85.2991	75	Lung cancer	Ovarian cancer
Pemetrexed	Radiation	65.5693	75.4975	83.786		Lung cancer
Vincristine	Methotrexate	56.4728	75.4285	91.5154		Lymphoma
Cisplatin	Gefitinib	61.7616	75.3948	90.4223		Urinary tract cancer
Carboplatin	Radiation	65.2656	74.8838	84.0281		Lymphoma	Lung cancer	Head and neck cancer	Squamous cell carcinoma
Dexamethasone	Methotrexate	59.4441	74.7389	87.8768		Lymphoma
Cisplatin	Radiation	69.0537	74.3337	79.4364	83.3333	Lung cancer	Head and neck cancer	Esophageal cancer	Nasopharyngeal cancer
Oxaliplatin	Paclitaxel	69.0911	73.7869	78.1808	80.6122	Testicular cancer	Ovarian cancer
Carboplatin	Bendamustine	64.6645	72.7974	79.5012	72.7273	Lung cancer
Bortezomib	Prednisone	64.0304	71.605	79.3956		Multiple myeloma	Lymphoma
Carboplatin	Irinotecan	68.557	71.5975	74.7004	71.5867	Brain tumor	Lung cancer
Leucovorin	Radiation	55.9815	71.2026	91.9328		Nasopharyngeal cancer
Capecitabine	Cyclophosphamide	51.4049	70.746	88.9671		Breast cancer
Ftorafur	Radiation	54.612	70.7291	84.1761		Pancreatic cancer
Cyclophosphamide	Radiation	62.6524	70.4272	78.8321		Lymphoma	Pancreatic cancer
Cisplatin	CKD-602	58.3655	69.9242	78.8254	69.2308	Ovarian cancer
Fludarabine	Mitoxantrone	63.0569	69.9126	77.2918		Lymphoma
Cytarabine	Idarubicin	53.9487	69.542	82.8949	69.2308	Leukemia
Oxaliplatin	Doxorubicin	58.8508	67.6845	75.3522	67.5	Ovarian cancer
Carboplatin	Amrubicin	59.6653	67.5817	74.135	67.2131	Lung cancer
Cyclophosphamide	Ibritumomab tiuxetan	59.5025	67.5573	75.2805		Lymphoma
Vinorelbine	Radiation	59.7109	67.1864	74.0936		Lung cancer
Radiation	Celecoxib	56.753	66.9688	77.0677	66.6667	Lung cancer	Brain tumor
Doxorubicin	Rituximab	62.1699	66.7214	71.3201		Lymphoma
Topotecan	Radiation	61.2583	66.4681	71.6619	66.3934	Lung cancer	Brain tumor
Ftorafur	Cyclophosphamide	50.5782	66.207	79.9086		Pancreatic cancer
Bevacizumab	Cisplatin	56.7489	66.1902	75.1141		Gastric cancer	Urinary tract cancer
Rituximab	Galiximab	59.1883	66.035	71.9821	65.7534	Lymphoma
Radiation	Ifosfamide	51.789	65.1993	79.6668		Lymphoma	Lung cancer
Melphalan	Hematopoietic stem cell transplantation	55.3407	64.4983	72.8094		Multiple myeloma
Cyclophosphamide	Lenalidomide	57.1179	64.2973	71.0403		Myeloma
Paclitaxel	Etoposide	51.7473	64.1281	76.5572		Lung cancer	Neuroendocrine cancer
G-CSF	Cladribine	59.0752	64.0985	68.9845		AML
Bortezomib	Cyclophosphamide	58.719	64.0264	69.1047		Multiple myeloma	Myeloma	Lymphoma
Mitoxantrone	Ibritumomab tiuxetan	55.8847	63.9237	72.6278		Lymphoma
Fludarabine	Alemtuzumab	58.7331	63.7819	68.6363	63.6364	CLL	Leukemia:Lymphoma	Leukemia
Nedaplatin	Irinotecan	55.7936	63.777	70.9063	65.7895	Lung cancer
Dexamethasone	Thalidomide	58.7576	63.6809	68.1563	63.3094	Myeloma
Cetuximab	Radiation	52.7795	63.4538	73.6351	63.3333	Lung cancer
S-1	Radiation	57.3591	63.3935	69.8559	55.3571	Lung cancer	Pancreatic cancer
Paclitaxel	Gefitinib	53.9032	63.167	72.7455		Lung cancer
Nedaplatin	Radiation	48.2597	63.0766	78.2708		Esophageal cancer	Lung cancer
Bevacizumab	Paclitaxel	59.0596	62.997	66.7613	63.0841	Lung cancer	Breast cancer
Oxaliplatin	Ftorafur	44.592	62.7875	79.6813		Colorectal cancer
Cyclophosphamide	Clofarabine	54.951	62.272	69.8274		AML
Epirubicin	Trastuzumab	54.2574	62.2473	70.2507	62.2222	Breast cancer
Methotrexate	Mitomycin C	46.3841	62.1514	74.7039		Mesothelioma
Etoposide	Exisulind	45.7735	62.1399	78.5041		Lung cancer
Paclitaxel	Radiation	54.582	61.9536	68.7939		Lung cancer	Head and neck cancer	Squamous cell carcinoma
Gemcitabine	Nedaplatin	45.5934	61.8486	76.0205	61.5385	Lung cancer
Docetaxel	Doxorubicin	58.1689	61.363	64.5167	65.3005	Breast cancer
Irinotecan	Etoposide	54.2787	61.2075	67.1911	66	Lung cancer
Alemtuzumab	Cyclophosphamide	53.3884	61.1525	68.8715		Lymphoma
Oxaliplatin	Fludarabine	55.8171	61.081	65.6058		Leukemia
G-CSF	Rituximab	55.9559	60.915	65.6079	60.9272	CLL	Lymphoma
Doxorubicin	5-fluorouracil	47.6494	60.9029	72.4406		Liver cancer	Breast cancer	Gastric cancer
Doxorubicin	Cyclophosphamide	54.3127	60.7212	67.205	64.1791	Lymphoma	Breast cancer	Ovarian cancer
Imatinib	Cladribine	56.0355	60.2805	64.0978		AML
Gemcitabine	Bortezomib	48.63	60.0609	70.8289	60	Lymphoma
Carboplatin	Dexamethasone	49.6437	60.0063	72.181		Lymphoma
Rituximab	Temsirolimus	52.3305	59.3854	66.4702	59.4203	Lymphoma
Fludarabine	Lumiliximab	55.102	59.1604	63.0835		CLL
Epirubicin	Vinorelbine	48.391	59.0501	69.6669		Breast cancer
Radiation	Lapatinib	52.8543	58.5031	64.0147		Head and neck cancer
Doxorubicin	Dexamethasone	51.4525	58.3806	67.2257		Multiple myeloma	Lymphoma	Myeloma
Capecitabine	Leucovorin	42.9997	58.0516	72.969		Colorectal cancer	Gastric cancer
Irinotecan	Radiation	48.4447	57.8399	67.244		Lung cancer
Carboplatin	Belotecan	48.6065	57.8308	67.4672	57.8947	Ovarian cancer
Methotrexate	Mesna	43.3844	57.5714	69.8927		Lymphoma
Docetaxel	Etoposide	39.2567	57.3673	73.402		Lung cancer
Dexamethasone	Rituximab	51.422	56.9543	63.2902		Lymphoma
5-fluorouracil	Radiation	48.1735	56.9468	64.9978		Esophageal cancer	Nasopharyngeal cancer
Docetaxel	Radiation	52.175	56.8548	61.5058	57.732	Esophageal cancer	Head and neck cancer	Nasopharyngeal cancer	Lung cancer
Paclitaxel	G-CSF	50.079	56.7571	63.0974		Breast cancer
Fludarabine	Hematopoietic stem cell transplantation	51.1675	56.3408	62.2945		Multiple myeloma
Cisplatin	Genexol-PM	49.9284	56.164	62.5262		Lung cancer
Gemcitabine	Cyclophosphamide	46.2489	56.0633	65.6259		Lymphoma	Pancreatic cancer
Oxaliplatin	Bevacizumab	49.0641	55.9367	63.2213		Pancreatic cancer	Colorectal cancer
Rituximab	Vincristine	47.0943	55.8978	67.4358		Lymphoma
Doxorubicin	Carboplatin	51.482	55.4204	59.3676	55.0847	Ovarian cancer	Endometrial cancer	Uterine cancer:Cervical cancer
Doxorubicin	Paclitaxel	48.0922	54.9366	61.624		Breast cancer	Ovarian cancer
Leucovorin	Rituximab	51.4841	54.8697	59.7031		Lymphoma
Epirubicin	Paclitaxel	48.3788	54.8409	60.7615		Breast cancer	Lung cancer
5-fluorouracil	Carboplatin	43.6206	54.6177	67.4196		Head and neck cancer
Irinotecan	Gefitinib	46.4747	54.4767	63.7764		Lung cancer
Vinorelbine	Trastuzumab	50.2252	54.2313	57.6274	54.1667	Breast cancer
Alemtuzumab	Pentostatin	42.8986	54.1929	65.6542	54.1667	Leukemia:Lymphoma
Rituximab	Cytarabine	50.5983	54.1148	57.5363		Leukemia	Lymphoma
Nedaplatin	5-fluorouracil	40.9866	54.1135	66.4666		Head and neck cancer	Esophageal cancer
Cisplatin	Interleukin-2	48.8615	54.0664	59.3495		Melanoma
Capecitabine	alpha-interferon	44.8399	54.0579	62.6823	53.6585	Renal cancer
Lumiliximab	Rituximab	45.6505	53.8938	57.4199		CLL
Methotrexate	Prednisone	38.873	53.5971	67.3195		Lymphoma
Rituximab	Mesna	50.7916	53.5166	56.8226		Lymphoma
Cytarabine	Clofarabine	42.2728	53.4509	63.2592	53.3333	Leukemia
Docetaxel	Trastuzumab	49.9208	53.2145	56.4061	65	Breast cancer
Dexamethasone	Radiation	37.6059	53.1233	69.1112		Lymphoma
Cisplatin	Lapatinib	48.0849	53.1157	58.3063		Head and neck cancer
Capecitabine	Carboplatin	39.4934	53.0737	64.9134		Esophageal cancer:Gastric cancer	Ovarian cancer
Bortezomib	Rituximab	47.7411	53.061	58.2668	52.8455	Lymphoma
Carboplatin	Ftorafur	34.4868	52.9287	71.1211		Lung cancer
G-CSF	Cyclophosphamide	42.7705	52.7191	62.7558		Lymphoma
Cisplatin	Cytarabine	40.8925	52.7069	64.6806		Lymphoma
Carboplatin	alpha-interferon	47.4	52.6553	58.276		Ovarian cancer
Doxorubicin	Ibritumomab tiuxetan	47.1313	52.5591	57.9954		Lymphoma
Rituximab	Prednisone	47.5978	52.3527	56.6352		Lymphoma
Cisplatin	Mitoxantrone	43.4806	52.3052	64.1313		Mesothelioma
Paclitaxel	Genexol-PM	46.0488	52.2769	58.525		Lung cancer
Methotrexate	Teniposide	38.232	52.1767	63.6802		Lymphoma
Carboplatin	G-CSF	40.0273	51.8867	62.2576		Ovarian cancer	Gastric cancer
Capecitabine	Trastuzumab	45.5902	51.6427	57.8173	50.8475	Breast cancer
Docetaxel	Bevacizumab	40.6167	51.6142	62.5384	51.8519	Breast cancer
Fludarabine	alpha-interferon	41.6793	51.5777	61.7484	51.6129	Lymphoma
Oxaliplatin	5-fluorouracil	47.3475	51.5198	55.5213	52.093	Colorectal cancer	Gastric cancer	Breast cancer	Esophageal cancer
Epirubicin	G-CSF	41.2746	51.5111	61.2796		Gastric cancer	Breast cancer
Paclitaxel	Ciclosporin	41.2679	51.3659	62.3591	51.7241	Breast cancer
Dexamethasone	Cyclophosphamide	40.308	51.3309	61.7433		Lymphoma	Myeloma
Paclitaxel	Cisplatin	47.9266	51.0775	54.4085	43.3962	Gastric cancer	Lung cancer	Esophageal cancer	Breast cancer	Urinary tract cancer	Head and neck cancer	Ovarian cancer	Unknown primary site
Carboplatin	Topotecan	45.8752	50.9533	56.5777	51.2195	Lung cancer	Ovarian cancer
Paclitaxel	Carboplatin	47.4775	50.8898	53.8631	45.2784	Lung cancer	Ovarian cancer	Head and neck cancer	Endometrial cancer	Urinary tract cancer	Neuroendocrine cancer	Breast cancer	Nasopharyngeal cancer	Squamous cell carcinoma
Dexamethasone	Lenalidomide	45.9933	50.8434	56.7279		Multiple myeloma	Myeloma
Paclitaxel	Lapatinib	43.3807	50.6857	58.5009	50.8772	Breast cancer
Melphalan	Arsenic trioxide	42.1301	50.45	58.6743		Multiple myeloma
Melphalan	Ascorbic acid	42.1301	50.45	58.6743		Multiple myeloma
Cisplatin	Vincristine	41.4487	50.3144	60.2384		Thymoma	Lung cancer
S-1	Cisplatin	46.5625	50.0963	53.9956	42.6523	Lung cancer	Pancreatic cancer	Biliary tract cancer	Gastric cancer
Tamoxifen	Goserelin	39.5345	50.0203	62.4302	50	Ovarian cancer
Vincristine	Ibritumomab tiuxetan	41.7608	50.0008	60.2818		Lymphoma
Gemcitabine	Vinorelbine	45.898	49.9307	54.0121	44.382	Lymphoma	Ovarian cancer	Lung cancer	Breast cancer	Nasopharyngeal cancer	Mesothelioma
Cyclophosphamide	Vincristine	40.7854	49.8717	60.4533		Lymphoma
Cyclophosphamide	Etoposide	40.6399	49.8463	57.9158		AML	Lymphoma
Rituximab	Pentostatin	41.9991	49.7636	57.1725		Lymphoma
Dexamethasone	Cytarabine	39.9674	49.736	59.9948		Lymphoma
Oxaliplatin	Capecitabine	46.0136	49.3855	52.5728	43.7895	Gastric cancer	Colorectal cancer	Small bowel and ampulla of Vater adenocarcinomas	Esophageal cancer	Biliary tract cancer
S-1	Paclitaxel	44.0612	49.201	54.0304	49.5935	Gastric cancer
Docetaxel	Cisplatin	45.7109	49.1461	52.4478	38.7619	Lung cancer	Carcinoma	Squamous cell carcinoma	Ovarian cancer	Gastric cancer	Esophageal cancer	Head and neck cancer	Gastric cancer:Esophageal cancer	Breast cancer	Nasopharyngeal cancer
Etoposide	Clofarabine	42.1947	48.8885	55.2675		AML
Cyclophosphamide	Interleukin-2	41.6581	48.7531	55.7118		Squamous cell carcinoma
Cyclophosphamide	Cytarabine	39.2009	48.6454	57.7975		Lymphoma
Gemcitabine	Etoposide	34.7845	48.5359	62.3796		Lymphoma	Urinary tract cancer
Irinotecan	Cisplatin	44.9196	48.4983	51.9674	53.229	Lung cancer	Gastric cancer	Cervical cancer
Paclitaxel	Topotecan	41.3793	48.3855	55.8069	48.3333	Lung cancer
Doxorubicin	Ifosfamide	41.6303	48.2739	54.5803	48.1928	Soft tissue sarcoma	Gynecologic sarcomas
Capecitabine	Irinotecan	44.5371	48.1959	51.6127	48.4163	Colorectal cancer	Gastric cancer	Lung cancer
Cytarabine	Cladribine	44.8209	47.9528	51.2691		AML
Capecitabine	Interleukin-2	42.9969	47.4062	52.1305		Gastric cancer
Rituximab	Epratuzumab	44.2955	47.2656	50.0139		Lymphoma
Carboplatin	Ifosfamide	36.5399	47.1893	59.3875		Lymphoma
Paclitaxel	alpha-interferon	41.7767	47.1787	51.7192		Ovarian cancer
Docetaxel	Nedaplatin	38.9877	46.9172	55.526	47.0588	Oral cancer	Head and neck cancer
Carboplatin	Bortezomib	32.1436	46.8635	60.9939	46.6667	Ovarian cancer
Cyclophosphamide	Tositumomab	39.3183	46.6174	53.2448		Lymphoma
Gemcitabine	Cisplatin	43.4553	46.3501	49.4103	39.5146	Lung cancer	Lymphoma	Urinary tract cancer	Bladder cancer	Breast cancer	Pancreatic cancer	Ovarian cancer	Biliary tract cancer	Mesothelioma	Solid tumors	Esophageal cancer
Paclitaxel	Ifosfamide	37.0965	46.0859	54.585		Lung cancer	Urinary tract cancer
Doxorubicin	Alemtuzumab	40.721	46.0849	50.9956		Lymphoma
Temozolomide	Radiation	38.2444	45.9322	52.7062	45.7627	Breast cancer
Capecitabine	Cisplatin	41.999	45.9168	49.8536	49.3939	Gastric cancer	Nasopharyngeal cancer	Cervical cancer	Esophageal cancer	Breast cancer	Biliary tract cancer	Head and neck cancer
Oxaliplatin	Carboplatin	36.4733	45.6381	55.0224		Lung cancer
Dexamethasone	alpha-interferon	41.7172	45.5351	49.6616		Myeloma
Capecitabine	Paclitaxel	41.1485	45.3792	50.2679	45.6376	Gastric cancer	Breast cancer	Head and neck cancer
Interleukin-2	alpha-interferon	40.8971	45.1954	49.5838		Melanoma	Renal cancer
Oxaliplatin	Raltitrexed	35.0412	45.1667	55.1583	45.1613	Colorectal cancer
Irinotecan	Amrubicin	32.4051	45.0934	58.757	45.4545	Lung cancer
Nedaplatin	Paclitaxel	40.3059	45.0115	49.5827	42.7632	Esophageal cancer	Lung cancer	Urinary tract cancer
Docetaxel	S-1	42.3352	44.9256	47.5332	44.9782	Lung cancer	Gastric cancer
Epirubicin	Etoposide	30.535	44.9007	57.3356		Lung cancer
Carboplatin	Zoledronic acid	39.6529	44.8359	50.0053		Lung cancer
Oxaliplatin	Irinotecan	39.5608	44.8151	50.153	51.7857	Colorectal cancer	Gastric cancer	Lung cancer
Vinorelbine	Doxorubicin	39.7727	44.7081	49.7388	40.9639	Lymphoma	Breast cancer	Ovarian cancer
Dexamethasone	Cisplatin	23.5781	44.7059	66.1893		Lymphoma
Imatinib	G-CSF	37.6412	44.6867	52.4426		AML
Epirubicin	Radiation	38.6129	44.6491	51.4104		Lymphoma
Cyclophosphamide	Hematopoietic stem cell transplantation	35.9912	44.63	52.7147		Multiple myeloma
Carboplatin	Hypertermia	35.8915	44.5296	52.8927	44.6809	Ovarian cancer
Docetaxel	Oxaliplatin	40.4429	44.4429	48.3476	40.5694	Lung cancer	Gastric cancer	Liver cancer	Ovarian cancer
Radiation	Efaproxiral	40.1914	44.3915	48.4828		Lung cancer
5-fluorouracil	Cisplatin	40.7656	44.391	47.8956	55.2189	Gastric cancer	Squamous cell carcinoma	Esophageal cancer	Head and neck cancer	Gastric cancer:Esophageal cancer	Urinary tract cancer	Biliary tract cancer	Liver cancer	Nasopharyngeal cancer	Intestinal cancer
Carboplatin	Vincristine	35.5838	44.281	54.466		Lymphoma
Alemtuzumab	Vincristine	37.0568	44.2397	53.7962		Lymphoma
Bortezomib	Flavopiridol	30.5181	44.1754	58.2114	43.75	Neoplasm
Cisplatin	Vindesine	38.8325	44.1553	49.6542		Uterine cancer	Lung cancer
Docetaxel	G-CSF	32.499	43.9863	54.9807		Gastric cancer	Breast cancer
Methotrexate	Cytarabine	26.0918	43.8736	62.6251	44.4444	Lymphoma
Fludarabine	Cytarabine	38.5992	43.8038	48.851		Leukemia
Rituximab	Interleukin-12	36.0466	43.735	51.5981	43.6364	Lymphoma
Gemcitabine	Ultrasound	34.3961	43.7067	52.8071	43.5897	Pancreatic cancer
Cisplatin	Thiosulfate	34.6934	43.6836	52.4555	43.9024	Ovarian cancer
Cisplatin	Etoposide	38.1235	43.5239	48.7146	48.5149	Thymoma	Lymphoma	Lung cancer	Urinary tract cancer	Adrenocortical cancer	Prostate cancer
Gemcitabine	Carboplatin	40.1173	43.3296	46.348	42.6523	Breast cancer	Lung cancer	Urinary tract cancer	Unknown primary site	Ovarian cancer	Bladder cancer	Nasopharyngeal cancer	Biliary tract cancer
Epirubicin	Cisplatin	35.0185	43.248	51.3984		Gastric cancer:Esophageal cancer	Gastric cancer	Breast cancer
Cyclophosphamide	Vinblastine	37.4404	43.2051	48.8386		Lymphoma
Radiation	Semustine	37.8587	42.995	47.6596		Lymphoma
Cyclophosphamide	Semustine	35.4849	42.9608	49.6425		Lymphoma
Docetaxel	Interleukin-2	37.9896	42.805	47.8287		Gastric cancer
Capecitabine	Bevacizumab	38.3223	42.6958	46.8035	35.1724	Liver cancer	Breast cancer	Colorectal cancer
Docetaxel	Epirubicin	37.2436	42.6923	48.428	34.5679	Breast cancer	Lung cancer	Gastric cancer
Cyclophosphamide	Prednisone	35.2649	42.6904	49.2946		Multiple myeloma	Lymphoma
Cetuximab	Gemcitabine	32.1922	42.481	51.3174		Lung cancer	Pancreatic cancer	Biliary tract cancer
Thalidomide	Celecoxib	35.5346	42.4131	49.9877	42.4242	Myeloma
Bevacizumab	Carboplatin	34.7744	42.4078	50.4258		Lung cancer
Vincristine	Radiation	34.1924	42.3547	52.984		Lymphoma	Lung cancer
Cyclophosphamide	Mesna	34.259	42.3113	49.7031		Lymphoma
Vinorelbine	Cisplatin	38.0076	42.2071	46.1852	42.1053	Lung cancer	Breast cancer	Mesothelioma
Leucovorin	Cyclophosphamide	33.3944	42.0852	51.0813		Lymphoma
Dexamethasone	Clarithromycin	38.062	41.9794	47.0679		Myeloma
Rituximab	Oblimersen sodium	33.5208	41.7727	50.1078	41.8605	Lymphoma
G-CSF	Vincristine	29.604	41.3901	54.3004		Lymphoma
Vinorelbine	Leucovorin	29.9052	41.3806	53.2486		Breast cancer
Cyclophosphamide	Pentostatin	33.4728	41.3406	48.6025		Lymphoma
Prednisone	Ibritumomab tiuxetan	36.4758	41.23	45.6564		Lymphoma
Epirubicin	5-fluorouracil	34.7194	41.0591	47.4686	46.1538	Breast cancer	Gastric cancer	Gastric cancer:Esophageal cancer
Paclitaxel	Ftorafur	23.6547	41.046	57.9255		Lung cancer	Gastric cancer
Capecitabine	Vinorelbine	36.7155	41.0366	45.3551	49.7143	Breast cancer
Cisplatin	Temozolomide	33.804	40.9646	48.419	40.9836	Brain tumor	Melanoma
alpha-interferon	Bexarotene	30.0194	40.9073	52.7061	40.9091	Lymphoma
Docetaxel	Estramustine	35.0206	40.8235	47.2789		Prostate cancer
Docetaxel	Capecitabine	36.9073	40.5324	44.2349	43.3824	Breast cancer	Gastric cancer	Esophageal cancer:Gastric cancer	Pancreatic cancer	Ovarian cancer:Peritoneal cancer:Tubal cancer	Esophageal cancer
Cyclophosphamide	Lumiliximab	31.5535	40.4928	49.5489		CLL
Gemcitabine	Paclitaxel	37.252	40.4171	43.6444	38.9222	Lung cancer	Testicular cancer	Breast cancer	Ovarian cancer	Head and neck cancer	Nasopharyngeal cancer
Vinorelbine	Cyclophosphamide	23.6395	40.3799	56.6685		Breast cancer
Oxaliplatin	Etoposide	32.1637	40.372	53.3482		Lymphoma	Lung cancer
Docetaxel	Filgrastim	35.0248	40.2185	45.6177		Breast cancer
Vinorelbine	G-CSF	30.5242	40.1254	49.5032		Breast cancer
Irinotecan	Doxifluridine	32.7795	40.0067	46.9004	40	Colorectal cancer
Leucovorin	Cisplatin	32.4751	39.97	48.0006		Gastric cancer	Head and neck cancer	Gastric cancer:Esophageal cancer	Urinary tract cancer	Biliary tract cancer	Nasopharyngeal cancer	Intestinal cancer
Leucovorin	Paclitaxel	31.405	39.825	48.8124		Gastric cancer	Urinary tract cancer	Breast cancer
Gemcitabine	Doxorubicin	36.3702	39.8123	43.2246	41.1765	Lymphoma	Breast cancer	Urinary tract cancer	Ovarian cancer	Solid tumors	Liver cancer
Cyclophosphamide	Teniposide	30.9021	39.6567	47.5355		Lymphoma
Docetaxel	Carboplatin	36.4167	39.6299	43.0346	46.9008	Lung cancer	Esophageal cancer:Gastric cancer	Gastric cancer	Ovarian cancer	Breast cancer	Cervical cancer
5-fluorouracil	Interleukin-2	34.8046	39.5808	44.4976		Gastric cancer
Dexamethasone	Tretinoin	36.4136	39.5472	43.1685		Myeloma
Cisplatin	alpha-interferon	35.2541	39.5257	44.588		Melanoma	Liver cancer
Cisplatin	Rituximab	32.2486	39.5012	46.2283		Lymphoma
Carboplatin	Efaproxiral	35.2268	39.4551	43.4065		Lung cancer
Topotecan	Cisplatin	33.3725	38.8743	44.2448		Lung cancer
Cisplatin	Mitomycin C	32.5602	38.8007	44.9007		Gastric cancer	Esophageal cancer	Uterine cancer	Mesothelioma	Breast cancer	Lung cancer
Irinotecan	Filgrastim	33.51	38.6759	43.9463		Breast cancer
Cetuximab	Oxaliplatin	30.9089	38.3348	46.6916		Colorectal cancer	Pancreatic cancer	Biliary tract cancer
Celecoxib	Estramustine	30.0739	38.2226	45.8509		Prostate cancer
Capecitabine	Mitomycin C	32.5506	37.9122	43.4177	37.963	Breast cancer
5-fluorouracil	Irinotecan	31.9382	37.9079	44.026	38.4615	Colorectal cancer	Gastric cancer	Colorectal liver metastases	Gastric cancer:Esophageal cancer
Paclitaxel	Doxifluridine	32.8361	37.8158	43.0927	37.8151	Breast cancer	Gastric cancer
Etoposide	Ifosfamide	26.969	37.7312	48.0522		Lymphoma
Gemcitabine	Gefitinib	27.1383	37.4538	48.5015	37.037	Urinary tract cancer	Breast cancer
Etoposide	Idarubicin	30.7641	37.3253	44.4238		Lymphoma
Meloxicam	alpha-interferon	29.2125	37.1564	45.7211	37.2093	Renal cancer
Thalidomide	Clarithromycin	32.7935	37.0715	41.3687		Myeloma
Alemtuzumab	Prednisone	32.3744	36.9257	41.0546		Lymphoma
Gemcitabine	Bevacizumab	29.68	36.755	44.0016		Breast cancer	Pancreatic cancer	Urinary tract cancer	Colorectal cancer
Carboplatin	Exisulind	30.3572	36.644	42.8125		Lung cancer
Gemcitabine	Capecitabine	32.2907	36.4899	40.6469	36.4486	Breast cancer	Pancreatic cancer	Biliary tract cancer
Docetaxel	Zoledronic acid	31.3648	36.4109	41.2205		Lung cancer
Doxorubicin	Temozolomide	23.7215	36.3827	49.445	36.8421	Solid tumors brain metastases
alpha-interferon	Tretinoin	33.3175	36.3326	39.2504		Myeloma
S-1	Irinotecan	32.2277	35.9773	40.0983	46.9841	Colorectal cancer	Lung cancer	Gastric cancer
Doxorubicin	Vincristine	28.2284	35.8603	46.8371		Thymoma	Lymphoma	Myeloma
Epirubicin	Semustine	30.9216	35.817	40.4511		Lymphoma
Cyclophosphamide	Epratuzumab	28.4185	35.6291	42.6435		Lymphoma
Bevacizumab	Irinotecan	25.3077	35.5885	45.7184		Gastric cancer	Colorectal cancer
Ftorafur	Transcatheter arterial chemoembolization	25.3891	35.4578	46.2497	35.7143	Liver cancer
Gemcitabine	Mitomycin C	29.2773	35.3142	40.9179		Mesothelioma
Vinorelbine	Topotecan	19.2916	35.081	51.2994		Lung cancer
Cisplatin	Para-toluenesulfonamide	29.4492	35.0402	41.0607		Lung cancer
Cyclophosphamide	Indometacin	29.0175	34.9238	40.6084		Squamous cell carcinoma
Cyclophosphamide	Zinc	29.0175	34.9238	40.6084		Squamous cell carcinoma
Docetaxel	5-fluorouracil	31.2375	34.8536	38.5473	24.8485	Breast cancer	Esophageal cancer	Gastric cancer	Gastric cancer:Esophageal cancer	Head and neck cancer
Carboplatin	rIFN-gamma1b	29.2142	34.8222	40.1275		Ovarian cancer
Cyclophosphamide	Bleomycin	27.3347	34.6741	41.1515		Lymphoma
Docetaxel	Vinorelbine	29.8896	34.6101	39.5225	28.5714	Lung cancer	Breast cancer
Etoposide	Thalidomide	13.2356	34.4095	54.9347		Lung cancer
Paclitaxel	Efaproxiral	30.6398	34.3423	37.8247		Lung cancer
Doxorubicin	Etoposide	26.5387	34.2176	41.572		Thymoma	Lymphoma	Adrenocortical cancer
Cyclophosphamide	Procarbazine	26.6104	34.0051	40.5388		Lymphoma
5-fluorouracil	Paclitaxel	28.4655	33.6615	38.6735	38.4615	Gastric cancer	Urinary tract cancer	Head and neck cancer	Breast cancer
Gemcitabine	Radiation	24.7963	33.591	42.3422		Lung cancer	Pancreatic cancer
Doxorubicin	G-CSF	25.787	33.5875	45.3926		Lymphoma
Doxorubicin	Thalidomide	25.6649	33.5552	41.0537		Myeloma
Gemcitabine	Dexamethasone	18.9776	33.2928	48.4626	33.3333	Lymphoma
Ifosfamide	Idarubicin	26.5106	33.2659	40.9108		Lymphoma
Gemcitabine	SCH66336	24.2131	33.252	42.8303	33.3333	Urinary tract cancer
Etoposide	Radiation	20.3124	33.0359	45.384		Lymphoma	Lung cancer
Cisplatin	Mitotane	28.3223	32.9728	37.439		Adrenocortical cancer
Vinorelbine	5-fluorouracil	26.9448	32.9489	38.452	40	Breast cancer
G-CSF	rIFN-gamma1b	26.7824	32.833	38.7492		Ovarian cancer
Paclitaxel	Irinotecan	27.5441	32.7833	38.1894	32.6733	Lung cancer
Pemetrexed	Carboplatin	27.2016	32.1504	36.9443	34.7107	Ovarian cancer	Mesothelioma	Lung cancer
Vinorelbine	Gefitinib	19.6404	32.0995	45.6083		Breast cancer
Vincristine	Etoposide	23.3454	32.0986	43.4109		Thymoma	Lymphoma
Dulanermin	Carboplatin	26.8724	32.0089	36.6649		Lung cancer
Carboplatin	Etoposide	17.2433	31.7365	45.6372		Lymphoma	Lung cancer	Neuroendocrine cancer
Interleukin-2	Dacarbazine	27.0763	31.6781	36.0647		Melanoma
5-fluorouracil	G-CSF	24.4601	31.5648	39.8088		Breast cancer
Carboplatin	Meloxicam	26.0973	31.5412	37.3703		Lung cancer
Mitomycin C	Mitoxantrone	23.2892	31.4981	42.0278		Mesothelioma
Gemcitabine	Irinotecan	26.6666	31.48	36.3715	31.6239	Pancreatic cancer	Lung cancer
Irinotecan	Mitomycin C	23.3553	31.3567	39.9838	31.5789	Gastric cancer
Oxaliplatin	Celecoxib	17.9156	31.3548	45.2282		Pancreatic cancer
Cetuximab	5-fluorouracil	24.5423	31.2139	39.0257		Colorectal cancer	Squamous cell carcinoma	Head and neck cancer
Nelarabine	Ara-G	26.0953	31.1351	37.033	31.1828	Hematologic malignancies
Rituximab	Denileukin diftitox	23.0307	31.0249	40.7385	31.5789	Lymphoma
Leucovorin	Irinotecan	23.448	30.9693	39.6849		Colorectal cancer	Gastric cancer	Colorectal liver metastases	Gastric cancer:Esophageal cancer
Estramustine	Vinblastine	22.6171	30.8917	39.8553	30.5556	Prostate cancer
Oxaliplatin	Cytarabine	26.7275	30.7865	34.7297		Lymphoma	Leukemia
5-fluorouracil	Bevacizumab	24.4634	30.7443	37.2785		Colorectal cancer
Gemcitabine	Para-toluenesulfonamide	24.9773	30.6112	36.5728		Lung cancer
Epirubicin	Carboplatin	8.65953	30.4048	49.7886		Gastric cancer	Ovarian cancer
Dexamethasone	Ifosfamide	16.815	30.2544	44.8138		Lymphoma
Bortezomib	Temsirolimus	21.7206	30.2396	38.3888	30	Myeloma
Irinotecan	Raltitrexed	24.2824	30.1606	36.0112	30	Colorectal cancer
Docetaxel	Gefitinib	20.6269	30.1398	41.5148	30.7692	Lung cancer
G-CSF	Prednisone	21.9728	30.0117	38.7006		Lymphoma
Interleukin-2	PEG-interferon	22.2994	29.928	36.9699	29.6296	Renal cancer
Ciclosporin	Anti-thymocyte Globulin	19.443	29.8546	42.3921	30	Myelodysplastic syndrome
Cisplatin	Fotemustine	27.2989	29.8367	32.3702		Melanoma
G-CSF	Cytarabine	24.0713	29.7817	35.6207		AML
Doxorubicin	Bortezomib	22.9962	29.778	36.6588		Multiple myeloma	Myeloma	Lymphoma
Dexamethasone	Vincristine	22.1069	29.6959	40.7245		Lymphoma	Myeloma
Interleukin-2	Isotretinoin	26.1877	29.6916	33.3378		Gastric cancer
Interleukin-2	Fotemustine	26.3709	29.6567	32.9035		Melanoma
Gemcitabine	S-1	25.7193	29.4983	33.6352	29.5858	Lung cancer	Biliary tract cancer	Pancreatic cancer
Topotecan	Vincristine	21.7695	29.4292	38.7816		Lung cancer
Doxorubicin	Cytarabine	25.04	29.2041	33.8821		Lymphoma
Leucovorin	Interleukin-2	25.0474	29.1857	34.2128		Gastric cancer
Vinorelbine	Mitoxantrone	21.9885	29.1119	37.0358	29.4118	Breast cancer
Carboplatin	Angiostatin	22.9282	29.0293	35.322		Lung cancer
Vinorelbine	Etoposide	24.4934	28.7339	33.8161		Prostate cancer
Cisplatin	BNP7787	21.809	28.709	35.1289		Lung cancer
Vinorelbine	Carboplatin	21.2839	28.644	37.2717	26.6667	Lung cancer
Epirubicin	Leucovorin	18.9888	28.4969	39.1648		Gastric cancer
Oxaliplatin	S-1	23.179	28.4171	33.6014	39.1753	Colorectal cancer	Biliary tract cancer
Capecitabine	Isotretinoin	25.7118	28.3055	30.9149		Gastric cancer
Oxaliplatin	Methylprednisolone	23.5711	28.1081	32.5668		Lymphoma
Vincristine	Bryostatin	16.0486	28.0503	43.1187	28.5714	Lymphoma
Cisplatin	Methotrexate	12.6342	27.8967	49.0342	28.5714	Gastric cancer	Bladder cancer	Mesothelioma	Nasopharyngeal cancer
Doxorubicin	Lenalidomide	20.024	27.7995	34.4832		Multiple myeloma
Docetaxel	Imatinib	19.4407	27.6106	37.2453	27.7778	Breast cancer
Imatinib	Cytarabine	21.9576	27.6052	33.5746		AML
Oxaliplatin	Vinorelbine	21.6275	27.5581	34.2992	33.3333	Breast cancer
Bevacizumab	Cyclophosphamide	6.63836	27.2148	47.6041		Breast cancer
Pemetrexed	Cisplatin	22.7865	27.1466	31.8916	24.5763	Gastric cancer	Lung cancer
Exemestane	Anastrozole	22.2288	27.1111	32.5325	27	Breast cancer
Trastuzumab	Letrozole	19.0269	26.9421	36.0378	27.2727	Breast cancer
5-fluorouracil	SKI-2053R	20.0384	26.8843	34.0428		Gastric cancer
Dulanermin	Paclitaxel	22.8762	26.8041	31.7273		Lung cancer
Docetaxel	Gemcitabine	23.4154	26.6939	29.9371	40.5376	Lung cancer	Esophageal cancer	Urinary tract cancer	Head and neck cancer	Breast cancer	Pancreatic cancer	Cervical cancer
Vincristine	Ifosfamide	17.9326	26.5861	36.4026		Lymphoma
Interleukin-2	Indometacin	23.1625	26.5126	29.8514		Squamous cell carcinoma
Interleukin-2	Zinc	23.1625	26.5126	29.8514		Squamous cell carcinoma
SGN-30	Vinorelbine	22.4146	26.497	30.8449		Lymphoma
Dexamethasone	Mesna	22.6337	26.4503	32.3302		Lymphoma
Leucovorin	Dexamethasone	22.0513	26.3082	32.9795		Lymphoma
Docetaxel	Irinotecan	21.7692	26.1897	30.697	18.4211	Gastric cancer	Lung cancer	Ovarian cancer	Breast cancer
Paclitaxel	Meloxicam	21.5819	26.0494	31.2344		Lung cancer
Gemcitabine	SGN-30	22.3304	25.9671	30.1069		Lymphoma
Gemcitabine	Pemetrexed	22.9846	25.9211	29.0445	25.8741	Lung cancer	Urinary tract cancer	Breast cancer
Vincristine	Cytarabine	18.0396	25.8674	37.0658		Lymphoma
Doxorubicin	Mitotane	21.2607	25.7371	29.9809		Adrenocortical cancer
Mitoxantrone	Flavopiridol	20.1388	25.6851	32.0094		Leukemia
Paclitaxel	BNP7787	18.7597	25.486	31.4312		Lung cancer
Gemcitabine	Oxaliplatin	21.8336	25.4819	29.127	32.3024	Pancreatic cancer	Biliary tract cancer	Testicular cancer	Urinary tract cancer	Lymphoma	Liver cancer	Breast cancer	Colorectal cancer	Lung cancer
Vincristine	Semustine	18.2264	25.2714	34.7594		Lymphoma
Doxorubicin	Topotecan	18.2656	24.9168	31.9456	25	Lymphoma	Ovarian cancer
Bevacizumab	Erlotinib	17.597	24.8942	33.8097	25	Liver cancer
Doxorubicin	Cisplatin	14.5739	24.8498	37.0764		Thymoma	Solid tumors	Liver cancer	Adrenocortical cancer	Gastric cancer
Bevacizumab	Dulanermin	18.1086	24.8057	31.2613		Lung cancer
Cisplatin	Vinblastine	19.6731	24.6919	28.7451		Melanoma	Breast cancer
Nedaplatin	Gefitinib	7.19265	24.6183	41.676		Lung cancer
Epirubicin	Vincristine	16.9426	24.6109	34.9734		Lymphoma
Paclitaxel	ACNU	15.0034	24.5784	36.6223	25	Lung cancer
Carboplatin	Trastuzumab	15.9346	24.498	32.1054		Breast cancer
Mitomycin C	Vindesine	20.1006	24.4436	28.7199		Uterine cancer	Lung cancer
Paclitaxel	Angiostatin	18.4821	24.2759	29.6074		Lung cancer
Vinorelbine	Estramustine	20.9749	24.2737	28.5473		Prostate cancer
Doxorubicin	Prednisone	19.7664	24.1812	28.4016		Lymphoma
Doxorubicin	Mesna	20.9903	24.108	27.5576		Lymphoma
Cisplatin	Epiadriamycin	18.1383	24.0395	29.9465		Biliary tract cancer
Dexamethasone	Melphalan	4.574	23.9562	43.5701		Multiple myeloma	Myeloma
Cisplatin	Pirarubicin	17.771	23.7497	31.0128		Prostate cancer
Etoposide	Mitotane	18.3292	23.6981	28.618		Adrenocortical cancer
Leucovorin	G-CSF	16.6813	23.657	31.6776		Breast cancer
Docetaxel	Isotretinoin	21.001	23.5799	26.2335		Gastric cancer
SGN-30	Doxorubicin	19.4525	23.5453	28.0629		Lymphoma
Epirubicin	Oxaliplatin	11.3531	23.4793	35.4126		Gastric cancer
Gemcitabine	Leucovorin	13.9645	23.478	32.9417		Esophageal cancer	Pancreatic cancer	Colorectal cancer
Dexamethasone	Arsenic trioxide	16.5921	23.2951	30.9447		Myeloma
Dexamethasone	Ascorbic acid	16.5921	23.2951	30.9447		Myeloma
Suramin	Leuprolide	19.0896	22.9162	26.6704		Prostate cancer
Suramin	Flutamide	19.0896	22.9162	26.6704		Prostate cancer
Suramin	Hydrocortisone	19.0896	22.9162	26.6704		Prostate cancer
Cyclophosphamide	Idarubicin	10.9674	22.8876	33.6299		Breast cancer
Cetuximab	Bevacizumab	11.5013	22.8479	35.4774		Colorectal cancer
Cisplatin	Pixantrone	18.4343	22.6073	26.6037		Lymphoma
Cisplatin	Methylprednisolone	18.1296	22.5928	26.7232		Lymphoma
Ftorafur	Irinotecan	12.5727	22.5629	32.5701	22.7273	Colorectal cancer
Trastuzumab	Tanespimycin	14.6885	22.2977	31.7429	22.5806	Breast cancer
5-fluorouracil	Mitomycin C	14.1166	22.238	31.2945		Gastric cancer
Tositumomab	Vinblastine	20.6642	22.0657	23.4788		Lymphoma
Doxorubicin	Teniposide	17.757	21.7782	25.9557		Lymphoma
Gemcitabine	Interleukin-2	11.9458	21.7483	34.138	22.2222	Renal cancer
Leucovorin	Ftorafur	15.7482	21.6703	28.0626	21.8182	Breast cancer	Colorectal cancer	Head and neck cancer	Gastric cancer
Dexamethasone	Plitidepsin	11.6652	21.6479	33.969	22.2222	Myeloma
Doxorubicin	PTK787/ZK222584	8.83817	21.6001	38.3887	22.2222	Liver cancer
Etoposide	Estramustine	17.2116	21.4595	25.9887		Prostate cancer
alpha-interferon	Fotemustine	18.9413	21.367	23.7147		Melanoma
Vincristine	Thalidomide	12.5364	21.3402	30.9279		Myeloma
Leucovorin	SKI-2053R	14.657	21.2855	28.9653		Gastric cancer
5-fluorouracil	Isotretinoin	18.0931	21.2197	24.245		Gastric cancer
Doxorubicin	Leucovorin	13.6769	21.1058	27.2629		Lymphoma	Gastric cancer
Gemcitabine	Ifosfamide	12.1998	20.9723	31.4409	21.7391	Urinary tract cancer
Dexamethasone	Etoposide	3.4234	20.8813	44.6442		Lymphoma
alpha-interferon	Dacarbazine	16.9509	20.8595	25.48		Melanoma
Cytarabine	Mitoxantrone	16.1939	20.8575	27.5663		Leukemia
Vincristine	Mesna	14.2959	20.8517	30.5715		Lymphoma
Prednisone	Vinblastine	19.4244	20.5562	21.8266		Lymphoma
Cisplatin	Dacarbazine	15.6798	20.4946	24.4779		Melanoma
Oxaliplatin	Leucovorin	12.2446	20.3352	29.0074		Colorectal cancer	Gastric cancer	Esophageal cancer
Irinotecan	Celecoxib	13.7359	20.2691	26.8537		Colorectal cancer
Doxorubicin	Bevacizumab	13.2779	20.2304	28.0178	20.5128	Breast cancer
Gemcitabine	5-fluorouracil	15.3543	20.1331	25.241	20.2247	Pancreatic cancer	Esophageal cancer	Colorectal cancer
Leucovorin	Vincristine	13.4446	20.0787	30.2696		Lymphoma
Cetuximab	Capecitabine	13.3615	20.0407	30.6875		Colorectal cancer
Pemetrexed	Irinotecan	14.6773	19.997	25.8738	20.3125	Colorectal cancer
Interleukin-2	Vinblastine	15.2561	19.8713	23.7635		Melanoma
Etoposide	Methylprednisolone	15.2901	19.7021	24.1116		Lymphoma
Cetuximab	Irinotecan	16.9098	19.6631	22.356	19.3548	Colorectal cancer
5-fluorouracil	Ftorafur	1.18529	19.4821	35.7843		Breast cancer	Colorectal cancer	Head and neck cancer
Leucovorin	Bevacizumab	14.025	19.3695	25.8919		Colorectal cancer
Doxorubicin	Trastuzumab	13.5722	19.2702	25.5806	21.6216	Breast cancer
Vincristine	Prednisone	11.9793	19.2582	30.1681		Lymphoma
Vincristine	Teniposide	12.4742	19.2277	28.5754		Lymphoma
5-fluorouracil	Celecoxib	12.6937	19.1566	25.7597		Colorectal cancer
Prednisone	Tositumomab	17.5708	19.1238	20.5499		Lymphoma
Etoposide	Cytarabine	14.9564	19.0755	23.3894		Lymphoma
Gemcitabine	Mitoxantrone	11.6616	19.015	28.1429	19.2308	Mesothelioma	Breast cancer
Doxorubicin	Epratuzumab	15.9391	18.9494	22.2253		Lymphoma
Temozolomide	alpha-interferon	14.407	17.8833	21.4163	17.8808	Melanoma
Cytarabine	Flavopiridol	14.2276	17.489	21.1972		Leukemia
Mitomycin C	Raltitrexed	9.5687	17.4497	28.585	18.1818	Colorectal cancer
Doxorubicin	Bleomycin	14.7008	17.2221	19.575		Lymphoma
Nedaplatin	Ifosfamide	0.541489	17.1516	36.3369		Urinary tract cancer
Docetaxel	Doxifluridine	11.0447	16.9792	24.3132	17.5	Gastric cancer
5-fluorouracil	Epiadriamycin	10.6742	16.9072	22.6475		Biliary tract cancer
Etoposide	Pirarubicin	10.5366	16.8699	24.4469		Prostate cancer
Doxorubicin	Procarbazine	14.2938	16.7846	19.0901		Lymphoma
Cyclophosphamide	Methotrexate	10.7365	16.6379	23.567	16.6667	Breast cancer	Lymphoma
Irinotecan	Simvastatin	12.9366	16.555	20.3232		Colorectal cancer
Cisplatin	Bleomycin	8.66665	16.4654	21.5633		Uterine cancer
Vincristine	Epratuzumab	10.2997	16.2655	25.6926		Lymphoma
Gemcitabine	Celecoxib	9.18878	16.0848	24.5447	16.129	Lung cancer	Pancreatic cancer
Bevacizumab	Temozolomide	10.973	16.0756	21.8055	16.129	Melanoma
5-fluorouracil	Simvastatin	11.6534	15.6731	19.8519		Colorectal cancer
Temozolomide	Interleukin-2	9.42695	15.4227	22.8535	15.7895	Melanoma
Cytarabine	Methylprednisolone	11.6028	15.0056	17.982		Lymphoma
Hematopoietic stem cell transplantation	Arsenic trioxide	13.2869	14.9533	16.5837		Multiple myeloma
Hematopoietic stem cell transplantation	Ascorbic acid	13.2869	14.9533	16.5837		Multiple myeloma
Capecitabine	Idarubicin	4.30265	14.9371	25.4401		Breast cancer
Carboplatin	Celecoxib	9.54674	14.8931	21.0275		Lung cancer
Doxorubicin	Tositumomab	12.0271	14.7236	17.1954		Lymphoma
Vincristine	Bleomycin	8.99753	14.6371	23.7023		Lymphoma
Docetaxel	Leucovorin	6.37516	14.1973	22.9305		Gastric cancer:Esophageal cancer	Gastric cancer
Vincristine	Procarbazine	8.49807	14.1158	23.4348		Lymphoma
Capecitabine	Bortezomib	8.23333	14.047	21.5652	14.2857	Breast cancer
Radiofrequency	Octreotide	8.0561	13.9878	21.5494	14.2857	Liver cancer
Vincristine	Tositumomab	8.44998	13.5268	22.0295		Lymphoma
Leuprolide	Flutamide	12.006	13.474	14.6607		Prostate cancer
Leuprolide	Hydrocortisone	12.006	13.474	14.6607		Prostate cancer
Flutamide	Hydrocortisone	12.006	13.474	14.6607		Prostate cancer
Interleukin-2	GM-CSF	9.70938	13.355	17.2019		Renal cancer
Cytarabine	Teniposide	8.7422	13.2087	16.864		Lymphoma
Gemcitabine	Vincristine	4.471	13.1803	23.6522		Lymphoma
Cytarabine	Prednisone	9.53778	12.8904	16.8754		Lymphoma
Carboplatin	Azacitidine	7.18687	12.864	20.9681	13.3333	Ovarian cancer
Cytarabine	Mesna	10.6093	12.8016	15.5919		Lymphoma
Cetuximab	Cisplatin	5.69146	12.6168	20.1079		Squamous cell carcinoma	Head and neck cancer
Prednisone	Teniposide	8.10282	12.3718	16.2924		Lymphoma
Bevacizumab	Fotemustine	5.14352	12.3626	23.9353	13.3333	Melanoma
Cisplatin	Ifosfamide	6.0436	12.1847	20.4254		Lung cancer	Esophageal cancer	Lymphoma
Docetaxel	Topotecan	8.64385	12.1187	15.7943	12.1495	Ovarian cancer	Lung cancer
Leucovorin	Mesna	9.554	11.9817	15.89		Lymphoma
Leucovorin	Cytarabine	9.40395	11.86	16.093		Lymphoma
Leucovorin	Celecoxib	5.8543	11.721	17.8646		Colorectal cancer
Indometacin	Zinc	10.1102	11.6441	13.173		Squamous cell carcinoma
Leucovorin	Isotretinoin	9.5259	11.4809	15.4998		Gastric cancer
Cetuximab	Carboplatin	6.93206	11.2856	16.6634	11.6667	Head and neck cancer	Nasopharyngeal cancer
Paclitaxel	Celecoxib	4.52118	11.1307	24.6577		Lung cancer
Interleukin-2	Erythropoietin-beta	7.20651	10.6257	15.7138		Renal cancer
Leucovorin	5-fluorouracil	4.85775	10.6246	16.4764		Colorectal cancer	Breast cancer	Gastric cancer	Head and neck cancer	Gastric cancer:Esophageal cancer	Urinary tract cancer	Esophageal cancer	Colorectal liver metastases	Biliary tract cancer	Nasopharyngeal cancer	Intestinal cancer	Pancreatic cancer
Docetaxel	Celecoxib	6.39058	10.5048	15.8129	10.7143	Prostate cancer	Lung cancer
5-fluorouracil	alpha-interferon	5.39165	9.75158	16.067		Liver cancer
Doxorubicin	alpha-interferon	6.09181	9.69433	16.9271		Liver cancer
Capecitabine	5-fluorouracil	-0.591012	9.68624	23.7885		Breast cancer	Colorectal cancer	Gastric cancer
Prednisone	Epratuzumab	7.12445	9.47624	11.8593		Lymphoma
Cytarabine	Pixantrone	5.70469	8.9883	12.3605		Lymphoma
alpha-interferon	Vinblastine	6.15369	8.93968	13.3239		Melanoma
Trastuzumab	Gefitinib	4.2216	8.93947	15.2828	9.375	Breast cancer
Methylprednisolone	Pixantrone	4.69375	8.61608	12.2541		Lymphoma
Leucovorin	Simvastatin	5.1075	8.36591	12.5172		Colorectal cancer
Capecitabine	Celecoxib	4.09962	8.16667	14.5726	8.57143	Pancreatic cancer
Cetuximab	Leucovorin	1.23628	7.96308	16.9653		Colorectal cancer
Erlotinib	Sorafenib	5.29009	7.88327	10.9571	8.10811	Lung cancer
alpha-interferon	GM-CSF	5.15839	7.75492	10.8554		Renal cancer
Prednisone	Bleomycin	6.35532	7.66036	8.94303		Lymphoma
Prednisone	Procarbazine	6.10759	7.41511	8.78191		Lymphoma
Bleomycin	Procarbazine	5.82498	7.19746	8.59207		Lymphoma
Oxaliplatin	Cyclophosphamide	-1.35964	6.8352	22.4332		Ovarian cancer
Doxorubicin	Mitomycin C	-0.339623	6.74757	14.4353		Gastric cancer
Cytarabine	AEG35156	0.229991	6.57186	13.1574		Leukemia
Gemcitabine	Prednisone	1.04765	6.36839	12.4699		Lymphoma
Capecitabine	Trimetrexate	2.26254	5.78697	11.638	6.25	Colorectal cancer
Docetaxel	Exisulind	0.101465	5.48059	16.9993		Lung cancer
alpha-interferon	Erythropoietin-beta	0.586911	5.28678	9.65958		Renal cancer
Arsenic trioxide	Ascorbic acid	1.25494	5.26909	13.6173	5.88235	Multiple myeloma	Lymphoid malignancies	Myeloma
Mitomycin C	Vinblastine	0.796124	5.1891	10.5296		Breast cancer
Etoposide	Prednisone	0.864254	5.01486	9.83165		Lymphoma
Dacarbazine	Vinblastine	2.3348	4.84582	8.72995		Melanoma
Interleukin-2	Bryostatin 1	0.836032	3.60615	9.46159	4.16667	Renal cancer
Idarubicin	AEG35156	0.043076	3.20306	7.43321		Leukemia
Mitomycin C	Bleomycin	0.493339	2.01686	4.45695		Uterine cancer
Thalidomide	Melphalan	-0.46585	1.46715	6.09421		Myeloma
Leucovorin	Mitomycin C	-0.685909	1.41961	7.32439		Gastric cancer
Bleomycin	Vindesine	0.121031	1.30722	3.25448		Uterine cancer
Cetuximab	Docetaxel	-2.68489	0.71292	13.1602		Lung cancer
Gemcitabine	Exisulind	-0.084088	0.656685	6.17316		Lung cancer
Ifosfamide	Mitomycin C	-0.165218	0.197589	6.72292		Esophageal cancer
Gemcitabine	Ftorafur	-7.39899	-2.46955	5.68078		Lung cancer	Pancreatic cancer
Trastuzumab	Cisplatin	-7.01792	-2.70354	6.12118		Breast cancer
5-fluorouracil	Cyclophosphamide	-8.51062	-5.25534	-1.63001		Breast cancer
